# Supplementary material for: Meta-transcriptomics reveals a diverse antibiotic resistance gene pool in avian microbiomes
Source: BMC Biol. 2019 Apr 8;17:31. doi: 10.1186/s12915-019-0649-1 (PMC6454771; doi:10.1186/s12915-019-0649-1)
Supplement: Supplementary file 1 — Table S1. Libraries and metadata. Table S2. Antibiotic resistance genes observed in bird meta-transcriptomes. Table S3. Confounder tests to account for sequence depth. Table S4. Antibiotic resistance gene burden in ducks from the WWTP and an isolated nature reserve. Table S5. Contribution of the bird microbiome members to the expression of metabolic pathways. Table S6. Random Forest classification based on microbial pathways. Table S7. Comparable libraries from healthy birds that were positive or negative for avian influenza virus (A) and healthy or diseased birds with symptoms of Newcastle disease (B), and their corresponding resistance gene burden. Table S8. Antibiotic resistance genes successfully amplified with PCR. (XLSX 125 kb) [file 12915_2019_649_MOESM1_ESM.xlsx]

## Sheet: S1_Samples
Table S1. Libraries and metadata. Each library contained samples from 10 birds.
PE reads = number of raw paired-end reads obtained for each library.
Library	Alternative lib. code	Avian Order	Avian Family	Bird Species	Location	Environmental Contamination*	Avianc Influenza status	Health	Year	mRNA reads (after host removal)	PE reads
1_Shelduck_WWTP	Bird.01	Anseriformes	Anatidae, Tribe Tadorninae	Australian shelduck (Tadorna tadornoides)	Western Treatment Plant, Victoria, Australia	High	Negative	Diseased	2012	21120986	22576982
2_Shelduck_WWTP	Bird.02	Anseriformes	Anatidae, Tribe Tadorninae	Australian shelduck (Tadorna tadornoides)	Western Treatment Plant, Victoria, Australia	High	Negative	Healthy	2012	20512903	23825333
5_Temperate_Duck_WWTP	Bird.05	Anseriformes	Anatidae, Tribe Anatinae	Dabbling duck (Anas sp.)	Western Treatment Plant, Victoria, Australia	High	Positive	Healthy	2013	17606153	20945917
6_Temperate_Duck_WWTP	Bird.06	Anseriformes	Anatidae, Tribe Anatinae	Dabbling duck (Anas sp.)	Western Treatment Plant, Victoria, Australia	High	Negative	Healthy	2013	16306905	19633686
7_Duck_IN	Bird.07	Anseriformes	Anatidae, Tribe Anatinae	Dabbling duck (Anas sp.)	Innamincka Regional Reserve, South Australia	Low	Negative	Healthy	2013	15017181	22260828
8_Avocet_YC	Bird.08	Charadriiformes	Recurvirostridae	Red-necked avocet (Recurvirostra novaehollandiae)	Yallock Creek, Western Port Bay, Victoria, Australia	Moderate	Negative	Healthy	2013	18757214	23181118
9_Avocet_IN	Bird.09	Charadriiformes	Recurvirostridae	Red-necked avocet (Recurvirostra novaehollandiae)	Innamincka Regional Reserve, South Australia	Low	Negative	Healthy	2013	16443551	22336985
3_Turnstone_Temperate_KI	Bird.03	Charadriiformes	Scolopacidae	Ruddy turnstone (Arenaria interpres)	King Island, Tasmania, Australia	Moderate	Negative	Healthy	2014	19863020	22084302
4_Turnsone_Temperate_KI	Bird.04	Charadriiformes	Scolopacidae	Ruddy turnstone (Arenaria interpres)	King Island, Tasmania, Australia	Moderate	Positive	Healthy	2014	13377161	21477929
10_Gentoo_penguin_Kopaitik	Bird.10	Spensciformes	Sphenscidae	Gentoo penguin (Pygoscelia papua)	General Bernardo O'Higgins Base, Isla Kopaitik, Antarctica	Low	Negative	Healthy	2014	13626855	21191321
11_Gentoo_penguin_GGV	Bird.11	Spensciformes	Sphenscidae	Gentoo penguin (Pygoscelia papua)	Gabriel González Videla Base, Antarctica	Low	Negative	Healthy	2014	14632844	21922115
* Potential Environmental Contamination classes
High = Waste Water Treatment Plant
Moderate = close to cities, small towns or agriculture
Low = isolated area, close to settlements of <50 people

## Sheet: S2_AMR
Table S2. Antibiotic resistance genes observed in bird meta-transcriptomes and the KMA read alignment statistics.
Closely related homologues were grouped into one category (column ''Gene") for representation ithe network representation in figure 1.
Score = sum of alignment scores accepted for the template, Expected = alignment score expected if all the mapping reads where uniformly distributed over all templates in the database. Whether these differ significantly is represented by the p-value.
MLS = Macrolide, Lincosamide and Streptogramin B resistance
1_Shelduck_WWTP
Gene Variant/Allele	Gene	Antibiotic	Score	Expected	Template length	Coverage	Depth	p-value
blaACT-12_1_JX440355	blaACT-12	Beta-lactam resistance	400	49	1146	26.7	0.35	1e-26
erm(B)_10_U86375	erm(B)	MLS	800	31	738	61.25	1.08	1e-26
lnu(A)_1_M14039	lnu(A)	MLS	887	20	486	69.14	1.89	1e-26
lnu(B)_1_AJ238249	lnu(B)	MLS	702	34	804	56.34	0.88	1e-26
lnu(C)_1_AY928180	lnu(C)	MLS	3548	20	495	98.99	7.41	1e-26
lsa(A)_1_AY225127	lsa(A)	MLS	683	63	1497	26.99	0.47	1e-26
catS_1_X74948	catS	Phenicol resistance	134	21	492	28.66	0.41	1e-18
catP_1_U15027	catP	Phenicol resistance	542	26	624	41.99	1.59	1e-26
catA1_1_V00622	catA1	Phenicol resistance	1184	27	660	63.64	1.79	1e-26
oqxB_1_EU370913	oqxB	Quinolone resistance	17388	108	3153	21.54	13.42	1e-26
tet(40)_3_AM419751	tet(40)	Tetracycline resistance	982	51	1221	36.28	0.82	1e-26
tet(C)_5_NC_003213	tet(C)	Tetracycline resistance	2053	50	1191	39.55	1.83	1e-26
tet(L)_1_HM235948	tet(L)	Tetracycline resistance	597	59	1383	26.46	0.43	1e-26
tet(L)_5_D00006	tet(L)	Tetracycline resistance	582	58	1377	36.67	0.44	1e-26
tet(Z)_2_AF121000	tet(Z)	Tetracycline resistance	442	49	1155	24.07	0.38	1e-26
2_Shelduck_WWTP
Gene Variant/Allele	Gene	Antibiotic	Score	Expected	Template length	Coverage	Depth	p-value
aph(3')-Ia_1_V00359	aph(3')-Ia	Aminoglycoside resistance	394	30	816	27.08	0.49	1e-26
blaTEM-205_1_KC900516	blaTEM	Beta-lactam resistance	162	32	858	20.63	0.21	1e-19
fosD_1_KC989517	fosD	Fosfomycin Resistance	185	15	420	40.95	0.61	1e-26
erm(B)_1_JN899585	erm(B)	MLS	731	27	738	57.99	0.99	1e-26
lnu(A)_1_M14039	lnu(A)	MLS	182	18	486	25.1	0.41	1e-26
lnu(C)_1_AY928180	lnu(C)	MLS	5955	17	495	98.99	12.49	1e-26
catA1_1_V00622	catA1	Phenicol resistance	278	25	660	39.85	0.45	1e-26
cmx_1_U85507	cmx	Phenicol resistance	1868	43	1176	77.21	1.59	1e-26
tet(C)_9_AY046276	tet(C)	Tetracycline resistance	1268	44	1176	28.06	1.35	1e-26
tet(M)_10_EU182585	tet(M)	Tetracycline resistance	4920	68	1920	73.33	2.61	1e-26
3_Turnstone_Temperate_KI
Gene Variant/Allele	Gene	Antibiotic	Score	Expected	Template length	Coverage	Depth	p-value
blaOXA-493_1_CP007774	blaOXA	Beta-lactam resistance	638	17	747	32.26	1.07	1e-26
lnu(C)_1_AY928180	lnu(C)	MLS	14605	8	495	98.99	30.38	1e-26
catA1_1_V00622	catA1	Phenicol resistance	474	15	660	59.09	0.89	1e-26
tet(C)_9_AY046276	tet(C)	Tetracycline resistance	391	28	1176	29.59	0.45	1e-26
4_Turnstone_Temperate_KI
Gene Variant/Allele	Gene	Antibiotic	Score	Expected	Template length	Coverage	Depth	p-value
catA1_1_V00622	catA1	Phenicol resistance	1027	31	660	47.88	1.7	1e-26
sul2_1_AF542061	sul2	Sulphonamide resistance	200	39	816	22.55	0.25	1e-24
tet(C)_9_AY046276	tet(C)	Tetracycline resistance	2084	55	1176	30.95	1.87	1e-26
5_Temperate_Duck_WWTP
Gene Variant/Allele	Gene	Antibiotic	Score	Expected	Template length	Coverage	Depth	p-value
aac(3)-IId_1_EU022314	aac(3)-II	Aminoglycoside resistance	54357	3308	861	99.88	63.81	1e-26
aac(3)-IVa_1_X01385	aac(3)-IV	Aminoglycoside resistance	28884	3030	786	99.87	37.1	1e-26
aadA1_1_X02340	aadA1	Aminoglycoside resistance	77916	3724	972	96.81	90.62	1e-26
aadA5_1_AF137361	aadA5	Aminoglycoside resistance	26707	3043	789	100	34.11	1e-26
aadA22_1_AM261837	aadA22	Aminoglycoside resistance	14363	3059	792	43.18	18.29	1e-26
aph(3')-Ia_1_V00359	aph(3')-Ia	Aminoglycoside resistance	11962	3153	816	100	14.89	1e-26
aph(4)-Ia_1_V01499	aph(4)-Ia	Aminoglycoside resistance	15108	3963	1026	99.9	15.15	1e-26
aac(6')Ib-cr_1_DQ303918	aac(6')Ib-cr	Aminoglycoside resistance	256306	2244	600	100	430.72	1e-26
strA_1_M96392	strA	Aminoglycoside resistance	29709	3099	804	25	37.44	1e-26
strA_4_AF321551	strA	Aminoglycoside resistance	2071669	2277	804	99.88	2602.78	1e-26
strB_1_M96392	strB	Aminoglycoside resistance	937759	2846	837	99.88	1138.3	1e-26
aac(3)-IIa_1_CP023555.1	aac(3)-II	Aminoglycoside resistance	309425	3198	861	100	363.05	1e-26
blaCMY-2_1_X91840	blaCMY-2	Beta-lactam resistance	11105	4429	1146	100	9.83	1e-26
blaCTX-M-14b_1_DQ359215	blaCTX-M	Beta-lactam resistance	5665	3387	876	59.25	6.7	1e-26
blaCTX-M-15_23_DQ302097	blaCTX-M	Beta-lactam resistance	306893	3255	876	100	354.05	1e-26
blaCTX-M-24_2_EF570050	blaCTX-M	Beta-lactam resistance	77678	3356	876	62.9	89.54	1e-26
blaCTX-M-64_1_GQ456156	blaCTX-M	Beta-lactam resistance	27195	3378	876	46.69	31.32	1e-26
blaCTX-M-123_1_JN790864	blaCTX-M	Beta-lactam resistance	31766	3376	876	38.36	36.53	1e-26
blaCTX-M-132_1_JX313020	blaCTX-M	Beta-lactam resistance	52730	3367	876	37.67	60.68	1e-26
blaOXA-1_1_J02967	blaOXA	Beta-lactam resistance	90616	3178	831	100	110.05	1e-26
blaTEM-1B_1_JF910132	blaTEM	Beta-lactam resistance	568740	3087	861	100	665.9	1e-26
blaTEM-1C_5_FJ560503	blaTEM	Beta-lactam resistance	9821	3328	861	23.11	11.5	1e-26
lnu(C)_1_AY928180	lnu(C)	MLS	51768	1902	495	98.99	108.41	1e-26
lnu(F)_1_EU118119	lnu(F)	MLS	31502	3168	822	100	38.75	1e-26
mph(A)_1_D16251	mph(A)	MLS	52683	3482	906	100	58.76	1e-26
catB4_1_EU935739	catB4	Phenicol resistance	113954	2093	549	100	232.38	1e-26
floR_2_AF118107	floR	Phenicol resistance	64533	4664	1215	97.94	55.38	1e-26
catA1_1_V00622	catA1	Phenicol resistance	18048	2548	660	99.55	27.96	1e-26
QnrB19_1_HM146784	QnrB19	Quinolone resistance	5992	2494	645	98.45	9.42	1e-26
QnrS1_1_AB187515	QnrS1	Quinolone resistance	7840	2539	657	100	12.1	1e-26
sul1_2_CP002151	sul1	Sulphonamide resistance	54340	3562	927	100	59.55	1e-26
sul2_2_GQ421466	sul2	Sulphonamide resistance	1808563	2419	816	100	2233.9	1e-26
sul2_6_FN995456	sul2	Sulphonamide resistance	60035	3133	816	29.04	73.96	1e-26
sul3_2_AJ459418	sul3	Sulphonamide resistance	4961	3063	792	91.41	6.35	1e-26
tet(A)_4_AJ517790	tet(A)	Tetracycline resistance	161279	4548	1200	100	136.35	1e-26
tet(B)_4_AF326777	tet(B)	Tetracycline resistance	9764	4662	1206	97.93	8.19	1e-26
tet(O)_1_M18896	tet(O)	Tetracycline resistance	16554	7419	1920	50.31	8.9	1e-26
tet(L)_2_M29725	tet(L)	Tetracycline resistance	25225	5313	1377	99.78	18.68	1e-26
tet(W)_6_FN396364	tet(W)	Tetracycline resistance	13181	7422	1920	68.91	7.44	1e-26
dfrA12_1_AB571791	dfrA12	Trimethoprim resistance	7687	1925	498	100	15.66	1e-26
dfrA17_1_FJ460238	dfrA1	Trimethoprim resistance	27794	1827	474	100	59.23	1e-26
dfrA14_1_DQ388123	dfrA14	Trimethoprim resistance	50552	1856	483	99.59	107.58	1e-26
dfrA5_1_X12868	dfrA5	Trimethoprim resistance	2583	1833	474	100	5.45	1e-26
dfrA7_1_JF806498	dfrA7	Trimethoprim resistance	2700	1833	474	100	5.74	1e-26
6_Temperate_Duck_WWTP
Gene Variant/Allele	Gene	Antibiotic	Score	Expected	Template length	Coverage	Depth	p-value
cfxA6_1_GQ342996	cfxA6	Beta-lactam resistance	264	74	996	24	0.3	1e-24
mef(A)_3_AF227521	mef(A)	MLS	382	91	1218	26.27	0.33	1e-26
mef(A)_10_AF376746	mef(A)	MLS	719	91	1218	25.78	0.63	1e-26
lnu(B)_1_AJ238249	lnu(B)	MLS	3265	59	804	95.65	4.21	1e-26
lnu(C)_1_AY928180	lnu(C)	MLS	43349	26	495	98.99	91.01	1e-26
catS_1_X74948	catS	Phenicol resistance	258	37	492	33.33	1.01	1e-26
catP_1_U15027	catP	Phenicol resistance	325	46	624	36.06	0.95	1e-26
tet(40)_2_FJ158002	tet(40)	Tetracycline resistance	2768	90	1221	79.69	2.28	1e-26
tet(C)_5_NC_003213	tet(C)	Tetracycline resistance	4255	87	1191	51.22	3.84	1e-26
tet(Q)_1_L33696	tet(Q)	Tetracycline resistance	456	144	1926	20.2	0.26	1e-26
tet(Q)_2_X58717	tet(Q)	Tetracycline resistance	812	144	1926	28.71	0.5	1e-26
tet(W)_4_AJ427422	tet(W)	Tetracycline resistance	1287	143	1920	33.12	0.68	1e-26
tet(W)_6_FN396364	tet(W)	Tetracycline resistance	12535	132	1920	97.29	6.77	1e-26
7_Duck_IN
Gene Variant/Allele	Gene	Antibiotic	Score	Expected	Template length	Coverage	Depth	p-value
aph(3')-Ia_1_V00359	aph(3')-Ia	Aminoglycoside resistance	1853	103	816	49.02	2.34	1e-26
blaTEM-159_1_EF136376	blaTEM	Beta-lactam resistance	526	109	861	23.11	0.95	1e-26
blaTEM-197_1_HQ877606	blaTEM	Beta-lactam resistance	370	109	861	23	0.46	1e-26
lsa(C)_1_HM990671	lsa(C)	MLS	1853	187	1479	39.49	1.46	1e-26
lnu(C)_1_AY928180	lnu(C)	MLS	13174	59	495	99.19	27.96	1e-26
catS_1_X74948	catS	Phenicol resistance	201	62	492	38.62	0.81	1e-16
catA1_1_V00622	catA1	Phenicol resistance	585	84	660	41.36	0.89	1e-26
tet(C)_5_NC_003213	tet(C)	Tetracycline resistance	11027	145	1191	70.53	10.07	1e-26
tet(W)_5_AJ427421	tet(W)	Tetracycline resistance	1775	243	1920	46.41	0.93	1e-26
8_Avocet_YC
Gene Variant/Allele	Gene	Antibiotic	Score	Expected	Template length	Coverage	Depth	p-value
strA_4_AF321551	strA	Aminoglycoside resistance	179	18	804	22.89	0.25	1e-26
fosD_1_KC989517	fosD	Fosfomycin Resistance	60	9	420	20.48	0.24	2.2e-09
catA1_1_V00622	catA1	Phenicol resistance	831	14	660	66.97	1.36	1e-26
tet(C)_9_AY046276	tet(C)	Tetracycline resistance	1345	26	1176	36.31	1.35	1e-26
9_Avocet_IN
Gene Variant/Allele	Gene	Antibiotic	Score	Expected	Template length	Coverage	Depth	p-value
blaTEM-108_1_AF506748	blaTEM	Beta-lactam resistance	370	69	861	22.3	0.45	1e-26
blaTEM-178_1_X97254	blaTEM	Beta-lactam resistance	433	69	858	22.26	0.57	1e-26
catA1_1_V00622	catA1	Phenicol resistance	915	53	660	49.85	1.65	1e-26
sul2_20_AJ830710	sul2	Sulphonamide resistance	188	66	816	23.28	0.23	1e-13
tet(C)_5_NC_003213	tet(C)	Tetracycline resistance	5080	93	1191	63.73	4.5	1e-26
10_Gentoo_penguin_Kopaitik
Gene Variant/Allele	Gene	Antibiotic	Score	Expected	Template length	Coverage	Depth	p-value
blaTEM-146_1_DQ105529	blaTEM	Beta-lactam resistance	166	25	861	21.37	0.22	1e-23
msr(A)_3_M81802	msr(A)	MLS	200	16	531	37.66	0.38	1e-26
catA1_1_V00622	catA1	Phenicol resistance	476	19	660	66.82	0.75	1e-26
tet(C)_9_AY046276	tet(C)	Tetracycline resistance	2627	34	1176	35.88	2.38	1e-26
11_Gentoo_penguin_GGV
Gene Variant/Allele	Gene	Antibiotic	Score	Expected	Template length	Coverage	Depth	p-value
tet(C)_5_NC_003213	tet(C)	Tetracycline resistance	1288	16	1191	39.38	1.17	1e-26

## Sheet: S3_SeqDepth
Table S3. Confounder tests to assess whether sequencing depth influences the results
Note that the coefficient estimates remain similar even after adding library size as a confounder (highlighted in bold). Additionally, the coefficient estimates for library lize are close to zero.
ImpactOther represents libraries from birds that were collected in sites other than the WWTP.
Diveristy of antibiotic resistance genes
Coefficients without confounding effects:
	Estimate	Std. Error	t value	Pr(>|t|)
(Intercept)	2.8399	0.3303	8.599	1.24e-05	*
ImpactOther	-1.5451	0.414	-3.732	0.00468	*
Coefficients with library size as a confounder:
	Estimate	Std. Error	t value	Pr(>|t|)
(Intercept)	4.246	4.277	0.993	0.34984
ImpactOther	-1.524	0.4406	-3.459	0.00857	*
library size	-6.468e-08	1.96e-07	-0.33	0.74991
Abundance of antibiotic resistance genes
Coefficients without confounding effects:
	Estimate	Std. Error	t value	Pr(>|t|)
(Intercept)	3.092	1.198	2.582	0.0296	*
ImpactOther	-4.801	1.501	-3.198	0.0109	*
Coefficients with library size as a confounder:
	Estimate	Std. Error	t value	Pr(>|t|)
(Intercept)	7.225	15.54	0.465	0.6545
ImpactOther	-4.74	1.602	-2.96	0.0181	*
library size	-1.9e-07	7.124e-07	-0.267	0.7964
Number of antibiotics classes
Coefficients without confounding effects:
	Estimate	Std. Error	t value	Pr(>|t|)
(Intercept)	1.7167	0.2364	7.263	4.75e-05	*
ImpactOther	-0.5377	0.2963	-1.815	0.103
Coefficients with library size as a confounder:
	Estimate	Std. Error	t value	Pr(>|t|)
(Intercept)	0.1893	3.034	0.062	0.952
ImpactOther	-0.5601	0.3126	-1.792	0.111
library size	7.024e-08	1.39e-07	0.505	0.627

## Sheet: S4_Ducks
Table S4. Antibiotic resistance gene burden in ducks from a wastewater treatment plant (WWTP) and an isolated nature reserve.
Library	Resistance genes	Resistance gene abundance	Antibiotic classes	Site	Potential human impact
1_Shelduck_WWTP	15	4.99473	5	WWTP	High
2_Shelduck_WWTP	10	5.6867	6	WWTP	High
5_Temperate_Duck_WWTP	44	558.967	8	WWTP	High
6_Temperate_Duck_WWTP	13	14.8031	4	WWTP	High
7_Duck_IN	9	2.94813	5	Innaminkca reserve	Low

## Sheet: S5_Contrib_Mic_Pathways
Table S5. Contribution of the bird microbiome members to the expression of metabolic pathways. Abundances were normalised to copies per million.
Note that only part of the pathways' abundance could be attributed to particular bacterial species.
WWTP = Wastewater Treatment Plant
	WWTP	WWTP	WWTP	WWTP	King Island, Australia	King Island, Australia	Western Port Bay, Australia	Innamincka, Australia	Innamincka, Australia	Kopaitik, Antactica	GGV, Antarctica
Pathway	1_Shelduck	2_Shelduck	5_Duck	6_Duck	3_Turnstone	4_Turnsone	8_Avocet	7_Duck	9_Avocet	10_Gentoo_penguin	11_Gentoo_penguin
1CMET2-PWY: N10-formyl-tetrahydrofolate biosynthesis	17.2338	1.5921	53.32	14.0666	0	0	0	12.7002	0.894166	0	0
1CMET2-PWY: N10-formyl-tetrahydrofolate biosynthesis|g__Bacteroides.s__Bacteroides_coprocola	0	0	0	0	0	0	0	2.04551	0	0	0
1CMET2-PWY: N10-formyl-tetrahydrofolate biosynthesis|g__Escherichia.s__Escherichia_coli	0	0	36.3427	0	0	0	0	0	0	0	0
3-HYDROXYPHENYLACETATE-DEGRADATION-PWY: 4-hydroxyphenylacetate degradation	0	0	3.59064	0	0	0	0	0	0	0	0
3-HYDROXYPHENYLACETATE-DEGRADATION-PWY: 4-hydroxyphenylacetate degradation|g__Escherichia.s__Escherichia_coli	0	0	3.59064	0	0	0	0	0	0	0	0
AEROBACTINSYN-PWY: aerobactin biosynthesis	0	0	26.3889	0	0	0	0	0	0	0	0
AEROBACTINSYN-PWY: aerobactin biosynthesis|g__Escherichia.s__Escherichia_coli	0	0	26.3889	0	0	0	0	0	0	0	0
ANAEROFRUCAT-PWY: homolactic fermentation	32.2779	2.01819	189.361	0	0	0	0	5.24016	0	0	0
ANAEROFRUCAT-PWY: homolactic fermentation|g__Escherichia.s__Escherichia_coli	0	0	1.74602	0	0	0	0	0	0	0	0
ANAGLYCOLYSIS-PWY: glycolysis III (from glucose)	66.7304	2.80448	296.361	1007.43	0	0	1.44896	10.6018	0	0	0
ANAGLYCOLYSIS-PWY: glycolysis III (from glucose)|g__Aerococcus.s__Aerococcus_viridans	7.66035	0	0	0	0	0	0	0	0	0	0
ANAGLYCOLYSIS-PWY: glycolysis III (from glucose)|g__Escherichia.s__Escherichia_coli	0	0	147.19	0	0	0	0	0	0	0	0
ANAGLYCOLYSIS-PWY: glycolysis III (from glucose)|g__Streptococcus.s__Streptococcus_suis	0	0	0	0	0	0	0	2.46921	0	0	0
ARG+POLYAMINE-SYN: superpathway of arginine and polyamine biosynthesis	0	0.572388	26.2202	11.7169	0	0	0	4.71997	0	0	0
ARG+POLYAMINE-SYN: superpathway of arginine and polyamine biosynthesis|g__Escherichia.s__Escherichia_coli	0	0	21.3484	0	0	0	0	0	0	0	0
ARGDEG-PWY: superpathway of L-arginine, putrescine, and 4-aminobutanoate degradation	0	0	9.78656	0	0	0	0	0	0	0	0
ARGDEG-PWY: superpathway of L-arginine, putrescine, and 4-aminobutanoate degradation|g__Escherichia.s__Escherichia_coli	0	0	9.7495	0	0	0	0	0	0	0	0
ARGININE-SYN4-PWY: L-ornithine de novo biosynthesis	4.11433	2.1104	0	0	0	0	0	0	0	0	0
ARGORNPROST-PWY: arginine, ornithine and proline interconversion	1.32393	0	0	0	0	0	0	0	0	0	0
ARGSYN-PWY: L-arginine biosynthesis I (via L-ornithine)	22.8586	1.09257	45.3751	8.36448	0	0	0	2.77789	0	0	0
ARGSYN-PWY: L-arginine biosynthesis I (via L-ornithine)|g__Escherichia.s__Escherichia_coli	0	0	29.8291	0	0	0	0	0	0	0	0
ARGSYNBSUB-PWY: L-arginine biosynthesis II (acetyl cycle)	386.61	0.465045	53.6668	3.36282	0	0	0	1.03883	0	0	0
ARGSYNBSUB-PWY: L-arginine biosynthesis II (acetyl cycle)|g__Escherichia.s__Escherichia_coli	0	0	33.8412	0	0	0	0	0	0	0	0
ARGSYNBSUB-PWY: L-arginine biosynthesis II (acetyl cycle)|g__Pseudomonas.s__Pseudomonas_mandelii	338.965	0	0	0	0	0	0	0	0	0	0
ARO-PWY: chorismate biosynthesis I	27.5043	2.00674	44.2416	21.3595	9.42668	0	0	26.1818	0	0	0
ARO-PWY: chorismate biosynthesis I|g__Aerococcus.s__Aerococcus_viridans	3.55397	0	0	0	0	0	0	0	0	0	0
ARO-PWY: chorismate biosynthesis I|g__Escherichia.s__Escherichia_coli	0	0	33.3735	0	0	0	0	0	0	0	0
ARO-PWY: chorismate biosynthesis I|g__Fusobacterium.s__Fusobacterium_mortiferum	0	0	0	0.485491	0	0	0	0	0	0	0
ARO-PWY: chorismate biosynthesis I|g__Megamonas.s__Megamonas_rupellensis	0	0	0	7.18909	0	0	0	7.48122	0	0	0
ARO-PWY: chorismate biosynthesis I|g__Yarrowia.s__Yarrowia_lipolytica	0	0.787681	0	0	0	0	0	0	0	0	0
ASPASN-PWY: superpathway of L-aspartate and L-asparagine biosynthesis	3.09603	1.49927	165.374	33.0035	66.0112	0	0	19.612	0	0	0
ASPASN-PWY: superpathway of L-aspartate and L-asparagine biosynthesis|g__Escherichia.s__Escherichia_coli	0	0	162.537	0	0	0	0	0.33479	0	0	0
ASPASN-PWY: superpathway of L-aspartate and L-asparagine biosynthesis|g__Faecalibacterium.s__Faecalibacterium_prausnitzii	0	0	0	0	0	0	0	0.864023	0	0	0
AST-PWY: L-arginine degradation II (AST pathway)	0.854663	0	9.20799	0	0	0	0	0	0	0	0
AST-PWY: L-arginine degradation II (AST pathway)|g__Escherichia.s__Escherichia_coli	0	0	9.20069	0	0	0	0	0	0	0	0
AST-PWY: L-arginine degradation II (AST pathway)|g__Pseudomonas.s__Pseudomonas_fragi	0.392772	0	0	0	0	0	0	0	0	0	0
AST-PWY: L-arginine degradation II (AST pathway)|g__Pseudomonas.s__Pseudomonas_mandelii	0.427686	0	0	0	0	0	0	0	0	0	0
BIOTIN-BIOSYNTHESIS-PWY: biotin biosynthesis I	0	0	97.4025	0	0	0	0	3.28299	0	0	0
BIOTIN-BIOSYNTHESIS-PWY: biotin biosynthesis I|g__Escherichia.s__Escherichia_coli	0	0	92.9196	0	0	0	0	0	0	0	0
BRANCHED-CHAIN-AA-SYN-PWY: superpathway of branched amino acid biosynthesis	23.1638	5.64383	35.4101	48.4241	46.5519	0	3.08272	163.31	1.99408	0	0
BRANCHED-CHAIN-AA-SYN-PWY: superpathway of branched amino acid biosynthesis|g__Butyricicoccus.s__Butyricicoccus_pullicaecorum	0.272146	0	2.0798	1.59103	0	0	0	23.6507	0.549794	0	0
BRANCHED-CHAIN-AA-SYN-PWY: superpathway of branched amino acid biosynthesis|g__Campylobacter.s__Campylobacter_lari	0	0	0	0	46.405	0	3.08272	0	0	0	0
BRANCHED-CHAIN-AA-SYN-PWY: superpathway of branched amino acid biosynthesis|g__Desulfovibrio.s__Desulfovibrio_piger	0	0	0.620464	0	0	0	0	3.09589	0	0	0
BRANCHED-CHAIN-AA-SYN-PWY: superpathway of branched amino acid biosynthesis|g__Enterococcus.s__Enterococcus_cecorum	0.934471	0.215464	0.247751	0	0	0	0	0	0	0	0
BRANCHED-CHAIN-AA-SYN-PWY: superpathway of branched amino acid biosynthesis|g__Escherichia.s__Escherichia_coli	0	0	13.2466	0	0	0	0	0	0	0	0
BRANCHED-CHAIN-AA-SYN-PWY: superpathway of branched amino acid biosynthesis|g__Faecalibacterium.s__Faecalibacterium_prausnitzii	0	0	0	0	0	0	0	3.35872	0	0	0
BRANCHED-CHAIN-AA-SYN-PWY: superpathway of branched amino acid biosynthesis|g__Fusobacterium.s__Fusobacterium_mortiferum	0	0	0	0.667559	0	0	0	0	0	0	0
BRANCHED-CHAIN-AA-SYN-PWY: superpathway of branched amino acid biosynthesis|g__Macrococcus.s__Macrococcus_caseolyticus	0.996532	0	0	0	0	0	0	0	0	0	0
BRANCHED-CHAIN-AA-SYN-PWY: superpathway of branched amino acid biosynthesis|g__Megamonas.s__Megamonas_hypermegale	0	0.530905	0.836454	6.44677	0	0	0	37.7824	0	0	0
BRANCHED-CHAIN-AA-SYN-PWY: superpathway of branched amino acid biosynthesis|g__Megamonas.s__Megamonas_rupellensis	0	0.342559	1.70914	10.9545	0	0	0	56.45	0	0	0
BRANCHED-CHAIN-AA-SYN-PWY: superpathway of branched amino acid biosynthesis|g__Pseudoflavonifractor.s__Pseudoflavonifractor_capillosus	0	0	0	0.630737	0	0	0	13.0948	0	0	0
BRANCHED-CHAIN-AA-SYN-PWY: superpathway of branched amino acid biosynthesis|g__Staphylococcus.s__Staphylococcus_equorum	0	0.680354	0	0	0	0	0	0	0	0	0
CALVIN-PWY: Calvin-Benson-Bassham cycle	136.714	3.51413	92.5153	100.964	57.4247	0	0.652295	67.217	0	0	0
CALVIN-PWY: Calvin-Benson-Bassham cycle|g__Aerococcus.s__Aerococcus_viridans	7.06746	0	0.243612	0	0	0	0	0	0	0	0
CALVIN-PWY: Calvin-Benson-Bassham cycle|g__Campylobacter.s__Campylobacter_lari	0	0	0	0	16.6725	0	0	0	0	0	0
CALVIN-PWY: Calvin-Benson-Bassham cycle|g__Desulfovibrio.s__Desulfovibrio_piger	0	0	0.663431	0	0	0	0	2.24818	0	0	0
CALVIN-PWY: Calvin-Benson-Bassham cycle|g__Escherichia.s__Escherichia_coli	0	0	35.3343	0	0	0	0	0	0	0	0
CALVIN-PWY: Calvin-Benson-Bassham cycle|g__Megamonas.s__Megamonas_hypermegale	0	1.22244	2.41004	56.8573	0	0	0	19.7987	0	0	0
CALVIN-PWY: Calvin-Benson-Bassham cycle|g__Megamonas.s__Megamonas_rupellensis	0	0	1.24485	18.656	0	0	0	11.9586	0	0	0
CITRULBIO-PWY: L-citrulline biosynthesis	4.26797	0	1.21892	1.55963	0	0	0	0	0	0	0
COA-PWY-1: coenzyme A biosynthesis II (mammalian)	12.9121	3.44189	81.1159	12.1449	6.07472	0	0	29.4783	2.86176	0	0
COA-PWY-1: coenzyme A biosynthesis II (mammalian)|g__Aerococcus.s__Aerococcus_viridans	1.95612	0	0	0	0	0	0	0	0	0	0
COA-PWY-1: coenzyme A biosynthesis II (mammalian)|g__Butyricicoccus.s__Butyricicoccus_pullicaecorum	0	0	1.83282	0.90393	0	0	0	13.7511	0	0	0
COA-PWY-1: coenzyme A biosynthesis II (mammalian)|g__Campylobacter.s__Campylobacter_lari	0	0	0	0	1.97346	0	0	0	0	0	0
COA-PWY-1: coenzyme A biosynthesis II (mammalian)|g__Clostridium.s__Clostridium_perfringens	2.52401	0	3.50535	1.90547	0	0	0	0	0	0	0
COA-PWY-1: coenzyme A biosynthesis II (mammalian)|g__Desulfovibrio.s__Desulfovibrio_piger	0	0	0.199903	0	0	0	0	0.510634	0	0	0
COA-PWY-1: coenzyme A biosynthesis II (mammalian)|g__Enterococcus.s__Enterococcus_cecorum	4.63627	0	0	0	0	0	0	0	0	0	0
COA-PWY-1: coenzyme A biosynthesis II (mammalian)|g__Enterococcus.s__Enterococcus_faecalis	0.53146	0	0	0	0	0	0	0	1.14635	0	0
COA-PWY-1: coenzyme A biosynthesis II (mammalian)|g__Enterococcus.s__Enterococcus_faecium	0	0	0.367946	0	0	0	0	0	0	0	0
COA-PWY-1: coenzyme A biosynthesis II (mammalian)|g__Escherichia.s__Escherichia_coli	0	0	71.3503	0	0	0	0	0	0	0	0
COA-PWY-1: coenzyme A biosynthesis II (mammalian)|g__Fusobacterium.s__Fusobacterium_mortiferum	0	0	0	1.42295	0	0	0	0	0	0	0
COA-PWY-1: coenzyme A biosynthesis II (mammalian)|g__Pseudoflavonifractor.s__Pseudoflavonifractor_capillosus	0	0	0	0.598693	0	0	0	2.18049	0	0	0
COA-PWY: coenzyme A biosynthesis I	3.70341	3.20705	59.6781	0.912004	1.98993	0	0	6.03371	0	0	0
COA-PWY: coenzyme A biosynthesis I|g__Aerococcus.s__Aerococcus_viridans	1.90131	0	0	0	0	0	0	0	0	0	0
COA-PWY: coenzyme A biosynthesis I|g__Campylobacter.s__Campylobacter_lari	0	0	0	0	1.97346	0	0	0	0	0	0
COA-PWY: coenzyme A biosynthesis I|g__Desulfovibrio.s__Desulfovibrio_piger	0	0	0.181375	0	0	0	0	0.798118	0	0	0
COA-PWY: coenzyme A biosynthesis I|g__Enterococcus.s__Enterococcus_faecium	0	0	0.367946	0	0	0	0	0	0	0	0
COA-PWY: coenzyme A biosynthesis I|g__Escherichia.s__Escherichia_coli	0.185263	0	55.292	0	0	0	0	0	0	0	0
COA-PWY: coenzyme A biosynthesis I|g__Pseudoflavonifractor.s__Pseudoflavonifractor_capillosus	0	0	0	0.404561	0	0	0	0	0	0	0
COA-PWY: coenzyme A biosynthesis I|g__Staphylococcus.s__Staphylococcus_equorum	0	0.579585	0	0	0	0	0	0	0	0	0
COA-PWY: coenzyme A biosynthesis I|g__Staphylococcus.s__Staphylococcus_xylosus	0	0.731724	0	0	0	0	0	0	0	0	0
COBALSYN-PWY: adenosylcobalamin salvage from cobinamide I	0.399132	0.575219	29.5082	16.0022	0	0	0	5.84945	0	0	0
COBALSYN-PWY: adenosylcobalamin salvage from cobinamide I|g__Escherichia.s__Escherichia_coli	0	0	25.4108	0	0	0	0	0	0	0	0
COBALSYN-PWY: adenosylcobalamin salvage from cobinamide I|g__Megamonas.s__Megamonas_rupellensis	0	0	0	7.6167	0	0	0	4.29917	0	0	0
COLANSYN-PWY: colanic acid building blocks biosynthesis	0	0	15.2032	2.08986	0	0	0	0	0	0	0
COLANSYN-PWY: colanic acid building blocks biosynthesis|g__Escherichia.s__Escherichia_coli	0	0	13.864	0	0	0	0	0	0	0	0
COMPLETE-ARO-PWY: superpathway of aromatic amino acid biosynthesis	30.7994	1.94316	49.0955	20.6361	10.47	0	0	24.3255	0	0	0
COMPLETE-ARO-PWY: superpathway of aromatic amino acid biosynthesis|g__Aerococcus.s__Aerococcus_viridans	3.50427	0	0	0	0	0	0	0	0	0	0
COMPLETE-ARO-PWY: superpathway of aromatic amino acid biosynthesis|g__Escherichia.s__Escherichia_coli	0	0	37.2823	0	0	0	0	0	0	0	0
COMPLETE-ARO-PWY: superpathway of aromatic amino acid biosynthesis|g__Megamonas.s__Megamonas_rupellensis	0	0	0	7.44744	0	0	0	6.80857	0	0	0
DAPLYSINESYN-PWY: L-lysine biosynthesis I	46.6296	0	39.702	0	14.7836	0	0.743069	0.567645	0	0	0
DAPLYSINESYN-PWY: L-lysine biosynthesis I|g__Campylobacter.s__Campylobacter_lari	0	0	0	0	14.7092	0	0.7145	0	0	0	0
DAPLYSINESYN-PWY: L-lysine biosynthesis I|g__Escherichia.s__Escherichia_coli	0	0	24.974	0	0	0	0	0	0	0	0
DAPLYSINESYN-PWY: L-lysine biosynthesis I|g__Pseudomonas.s__Pseudomonas_mandelii	30.1989	0	0	0	0	0	0	0	0	0	0
DENOVOPURINE2-PWY: superpathway of purine nucleotides de novo biosynthesis II	26.8035	1.42979	5.38077	24.2022	0	0	0	0	0	0	0
DTDPRHAMSYN-PWY: dTDP-L-rhamnose biosynthesis I	2.6209	0	46.0282	60.8657	12.9897	0	0	24.2417	1.50641	0	0
DTDPRHAMSYN-PWY: dTDP-L-rhamnose biosynthesis I|g__Bacteroides.s__Bacteroides_plebeius	0	0	0	0	0	0	0	0.572178	0	0	0
DTDPRHAMSYN-PWY: dTDP-L-rhamnose biosynthesis I|g__Enterococcus.s__Enterococcus_faecium	0	0	1.06834	0	0	0	0	0	0	0	0
DTDPRHAMSYN-PWY: dTDP-L-rhamnose biosynthesis I|g__Escherichia.s__Escherichia_coli	0	0	33.9432	0	0	0	0	0	0	0	0
DTDPRHAMSYN-PWY: dTDP-L-rhamnose biosynthesis I|g__Faecalibacterium.s__Faecalibacterium_prausnitzii	0	0	0	0	0	0	0	8.68758	0	0	0
DTDPRHAMSYN-PWY: dTDP-L-rhamnose biosynthesis I|g__Fusobacterium.s__Fusobacterium_mortiferum	0	0	0	2.90646	12.8916	0	0	0	0	0	0
DTDPRHAMSYN-PWY: dTDP-L-rhamnose biosynthesis I|g__Subdoligranulum.s__Subdoligranulum_variabile	0	0	0.836991	0	0	0	0	6.38848	0	0	0
ECASYN-PWY: enterobacterial common antigen biosynthesis	0	0	33.0024	0	0	0	0	0	0	0	0
ECASYN-PWY: enterobacterial common antigen biosynthesis|g__Escherichia.s__Escherichia_coli	0	0	31.7679	0	0	0	0	0	0	0	0
ENTBACSYN-PWY: enterobactin biosynthesis	0	0	74.294	0	0	0	0	0	0	0	0
ENTBACSYN-PWY: enterobactin biosynthesis|g__Escherichia.s__Escherichia_coli	0	0	73.195	0	0	0	0	0	0	0	0
FAO-PWY: fatty acid &beta;-oxidation I	0	0	51.9511	0	0	0	0	0	0	0	0
FAO-PWY: fatty acid &beta;-oxidation I|g__Escherichia.s__Escherichia_coli	0	0	51.9486	0	0	0	0	0	0	0	0
FASYN-ELONG-PWY: fatty acid elongation -- saturated	31.4294	0	213.642	0	0	0	0	3.78502	0	0	0
FASYN-ELONG-PWY: fatty acid elongation -- saturated|g__Escherichia.s__Escherichia_coli	0	0	192.759	0	0	0	0	0	0	0	0
FASYN-ELONG-PWY: fatty acid elongation -- saturated|g__Pseudomonas.s__Pseudomonas_mandelii	0.919829	0	0	0	0	0	0	0	0	0	0
FASYN-INITIAL-PWY: superpathway of fatty acid biosynthesis initiation (E. coli)	45.369	13.2579	249.221	0	0	0	0	2.55772	0	0	0
FASYN-INITIAL-PWY: superpathway of fatty acid biosynthesis initiation (E. coli)|g__Escherichia.s__Escherichia_coli	0.68388	0	211.639	0	0	0	0	0	0	0	0
FERMENTATION-PWY: mixed acid fermentation	4.59785	0	13.0899	0	0	0	0	0	0	0	0
FOLSYN-PWY: superpathway of tetrahydrofolate biosynthesis and salvage	0	0	56.853	0	0	0	0	0	0	0	0
FOLSYN-PWY: superpathway of tetrahydrofolate biosynthesis and salvage|g__Escherichia.s__Escherichia_coli	0	0	47.6221	0	0	0	0	0	0	0	0
FUC-RHAMCAT-PWY: superpathway of fucose and rhamnose degradation	0	0	12.2068	0	0	0	0	0	0	0	0
FUC-RHAMCAT-PWY: superpathway of fucose and rhamnose degradation|g__Escherichia.s__Escherichia_coli	0	0	10.1989	0	0	0	0	0	0	0	0
FUCCAT-PWY: fucose degradation	0	0	34.1849	0	0	0	0	0	0	0	0
FUCCAT-PWY: fucose degradation|g__Escherichia.s__Escherichia_coli	0	0	34.0564	0	0	0	0	0	0	0	0
GALACT-GLUCUROCAT-PWY: superpathway of hexuronide and hexuronate degradation	0	0	85.7282	0	0	0	0	5.86084	0	0	0
GALACT-GLUCUROCAT-PWY: superpathway of hexuronide and hexuronate degradation|g__Escherichia.s__Escherichia_coli	0	0	83.5185	0	0	0	0	0.387654	0	0	0
GALACTARDEG-PWY: D-galactarate degradation I	6.60124	0	3.43145	0	0	0	0	0	0	0	0
GALACTARDEG-PWY: D-galactarate degradation I|g__Escherichia.s__Escherichia_coli	0	0	3.07662	0	0	0	0	0	0	0	0
GALACTUROCAT-PWY: D-galacturonate degradation I	0	0	100.744	2.13634	0	0	0	8.60807	0	0	0
GALACTUROCAT-PWY: D-galacturonate degradation I|g__Escherichia.s__Escherichia_coli	0	0	95.5683	0	0	0	0	0.340885	0	0	0
GALACTUROCAT-PWY: D-galacturonate degradation I|g__Faecalibacterium.s__Faecalibacterium_prausnitzii	0	0	0	0	0	0	0	0.823727	0	0	0
GLCMANNANAUT-PWY: superpathway of N-acetylglucosamine, N-acetylmannosamine and N-acetylneuraminate degradation	5.78044	12.6371	44.1553	194.128	0	0	0	24.9292	0	0	0
GLCMANNANAUT-PWY: superpathway of N-acetylglucosamine, N-acetylmannosamine and N-acetylneuraminate degradation|g__Escherichia.s__Escherichia_coli	0	0	14.0147	0	0	0	0	0	0	0	0
GLCMANNANAUT-PWY: superpathway of N-acetylglucosamine, N-acetylmannosamine and N-acetylneuraminate degradation|g__Megamonas.s__Megamonas_rupellensis	0	2.54231	2.05347	66.2053	0	0	0	7.34418	0	0	0
GLUCARDEG-PWY: D-glucarate degradation I	0	0	4.21102	0	0	0	0	0	0	0	0
GLUCARDEG-PWY: D-glucarate degradation I|g__Escherichia.s__Escherichia_coli	0	0	3.68892	0	0	0	0	0	0	0	0
GLUCARGALACTSUPER-PWY: superpathway of D-glucarate and D-galactarate degradation	6.60124	0	3.43145	0	0	0	0	0	0	0	0
GLUCARGALACTSUPER-PWY: superpathway of D-glucarate and D-galactarate degradation|g__Escherichia.s__Escherichia_coli	0	0	3.07662	0	0	0	0	0	0	0	0
GLUCONEO-PWY: gluconeogenesis I	1.12866	0	0	0	0	0	0	0	0	0	0
GLUCOSE1PMETAB-PWY: glucose and glucose-1-phosphate degradation	0.138701	0	51.0507	0	0	0	0	0.676049	0	0	0
GLUCOSE1PMETAB-PWY: glucose and glucose-1-phosphate degradation|g__Escherichia.s__Escherichia_coli	0.101688	0	51.0507	0	0	0	0	0	0	0	0
GLUCUROCAT-PWY: superpathway of &beta;-D-glucuronide and D-glucuronate degradation	0	0	100.678	0	0	0	0	12.4724	0	0	0
GLUCUROCAT-PWY: superpathway of &beta;-D-glucuronide and D-glucuronate degradation|g__Escherichia.s__Escherichia_coli	0	0	94.9818	0	0	0	0	0.533468	0	0	0
GLUCUROCAT-PWY: superpathway of &beta;-D-glucuronide and D-glucuronate degradation|g__Faecalibacterium.s__Faecalibacterium_prausnitzii	0	0	0	0	0	0	0	2.6589	0	0	0
GLUTORN-PWY: L-ornithine biosynthesis	4.90321	0.262248	36.3576	1.92539	0	0	0	0.585351	0	0	0
GLUTORN-PWY: L-ornithine biosynthesis|g__Escherichia.s__Escherichia_coli	0	0	27.4677	0	0	0	0	0	0	0	0
GLYCOCAT-PWY: glycogen degradation I (bacterial)	0	0.948785	13.5283	8.43791	0	0	0	0.374935	0	0	0
GLYCOGENSYNTH-PWY: glycogen biosynthesis I (from ADP-D-Glucose)	13.0652	0.326861	49.1871	10.248	8.56329	0	0	0.468251	0.955198	0	0
GLYCOGENSYNTH-PWY: glycogen biosynthesis I (from ADP-D-Glucose)|g__Aerococcus.s__Aerococcus_viridans	3.12579	0	0	0	0	0	0	0	0	0	0
GLYCOGENSYNTH-PWY: glycogen biosynthesis I (from ADP-D-Glucose)|g__Enterococcus.s__Enterococcus_faecalis	0.137935	0	0	0	0	0	0	0	0	0	0
GLYCOGENSYNTH-PWY: glycogen biosynthesis I (from ADP-D-Glucose)|g__Escherichia.s__Escherichia_coli	0	0	44.3068	0	0	0	0	0	0	0	0
GLYCOGENSYNTH-PWY: glycogen biosynthesis I (from ADP-D-Glucose)|g__Fusobacterium.s__Fusobacterium_mortiferum	0	0	0	5.85153	8.56329	0	0	0	0	0	0
GLYCOL-GLYOXDEG-PWY: superpathway of glycol metabolism and degradation	0	0	12.6055	0	0	0	0	0	0	0	0
GLYCOL-GLYOXDEG-PWY: superpathway of glycol metabolism and degradation|g__Escherichia.s__Escherichia_coli	0	0	12.4732	0	0	0	0	0	0	0	0
GLYCOLYSIS-E-D: superpathway of glycolysis and Entner-Doudoroff	6.40476	0	189.884	0	0	0	0	1.11125	0	0	0
GLYCOLYSIS-E-D: superpathway of glycolysis and Entner-Doudoroff|g__Escherichia.s__Escherichia_coli	0	0	117.564	0	0	0	0	0	0	0	0
GLYCOLYSIS-TCA-GLYOX-BYPASS: superpathway of glycolysis, pyruvate dehydrogenase, TCA, and glyoxylate bypass	0	0	37.6008	0	0	0	0	0	0	0	0
GLYCOLYSIS-TCA-GLYOX-BYPASS: superpathway of glycolysis, pyruvate dehydrogenase, TCA, and glyoxylate bypass|g__Escherichia.s__Escherichia_coli	0	0	32.9781	0	0	0	0	0	0	0	0
GLYCOLYSIS: glycolysis I (from glucose 6-phosphate)	56.1452	5.13789	297.905	157.548	0	0	0	19.9803	0	0	0
GLYCOLYSIS: glycolysis I (from glucose 6-phosphate)|g__Escherichia.s__Escherichia_coli	0	0	115.368	0	0	0	0	0	0	0	0
GLYOXYLATE-BYPASS: glyoxylate cycle	0.377321	6.62191	26.9635	0.576913	0	0	0	0	0	0	0
GLYOXYLATE-BYPASS: glyoxylate cycle|g__Debaryomyces.s__Debaryomyces_hansenii	0	0	0	0.546804	0	0	0	0	0	0	0
GLYOXYLATE-BYPASS: glyoxylate cycle|g__Escherichia.s__Escherichia_coli	0	0	26.4513	0	0	0	0	0	0	0	0
GLYOXYLATE-BYPASS: glyoxylate cycle|g__Yarrowia.s__Yarrowia_lipolytica	0	5.05785	0	0	0	0	0	0	0	0	0
GOLPDLCAT-PWY: superpathway of glycerol degradation to 1,3-propanediol	0	0	0	0.65004	0	0	0	2.35843	0	0	0
GOLPDLCAT-PWY: superpathway of glycerol degradation to 1,3-propanediol|g__Megamonas.s__Megamonas_hypermegale	0	0	0	0.605145	0	0	0	2.1222	0	0	0
HCAMHPDEG-PWY: 3-phenylpropanoate and 3-(3-hydroxyphenyl)propanoate degradation to 2-oxopent-4-enoate	0	0	5.04205	0	0	0	0	0	0	0	0
HCAMHPDEG-PWY: 3-phenylpropanoate and 3-(3-hydroxyphenyl)propanoate degradation to 2-oxopent-4-enoate|g__Escherichia.s__Escherichia_coli	0	0	5.04205	0	0	0	0	0	0	0	0
HEME-BIOSYNTHESIS-II: heme biosynthesis I (aerobic)	7.0681	1.58824	1.08536	0	0	0	0	0	0	0	0
HEME-BIOSYNTHESIS-II: heme biosynthesis I (aerobic)|g__Pseudomonas.s__Pseudomonas_fragi	1.11972	0	0	0	0	0	0	0	0	0	0
HEME-BIOSYNTHESIS-II: heme biosynthesis I (aerobic)|g__Staphylococcus.s__Staphylococcus_equorum	0	0.355339	0	0	0	0	0	0	0	0	0
HEMESYN2-PWY: heme biosynthesis II (anaerobic)	33.9337	0.355198	53.5389	0	3.41657	0	0	0	0	0	0
HEMESYN2-PWY: heme biosynthesis II (anaerobic)|g__Campylobacter.s__Campylobacter_lari	0	0	0	0	3.33421	0	0	0	0	0	0
HEMESYN2-PWY: heme biosynthesis II (anaerobic)|g__Escherichia.s__Escherichia_coli	0	0	53.1095	0	0	0	0	0	0	0	0
HEMESYN2-PWY: heme biosynthesis II (anaerobic)|g__Pseudomonas.s__Pseudomonas_fragi	16.04	0	0	0	0	0	0	0	0	0	0
HEMESYN2-PWY: heme biosynthesis II (anaerobic)|g__Staphylococcus.s__Staphylococcus_equorum	0	0.248587	0	0	0	0	0	0	0	0	0
HEXITOLDEGSUPER-PWY: superpathway of hexitol degradation (bacteria)	0	0.9386	63.9851	3.51834	0	0	0	0	0	0	0
HISDEG-PWY: L-histidine degradation I	23.5492	0.590953	0	0	0	0	0	0	0	0	0
HISDEG-PWY: L-histidine degradation I|g__Macrococcus.s__Macrococcus_caseolyticus	1.26761	0	0	0	0	0	0	0	0	0	0
HISDEG-PWY: L-histidine degradation I|g__Pseudomonas.s__Pseudomonas_fragi	3.54094	0	0	0	0	0	0	0	0	0	0
HISDEG-PWY: L-histidine degradation I|g__Pseudomonas.s__Pseudomonas_mandelii	18.7822	0	0	0	0	0	0	0	0	0	0
HISDEG-PWY: L-histidine degradation I|g__Staphylococcus.s__Staphylococcus_equorum	0	0.143199	0	0	0	0	0	0	0	0	0
HISDEG-PWY: L-histidine degradation I|g__Staphylococcus.s__Staphylococcus_xylosus	0	0.478158	0	0	0	0	0	0	0	0	0
HISTSYN-PWY: L-histidine biosynthesis	3.91137	0	63.68	8.61996	0	0	0	51.1115	0	0	0
HISTSYN-PWY: L-histidine biosynthesis|g__Butyricicoccus.s__Butyricicoccus_pullicaecorum	0	0	0	0	0	0	0	17.4603	0	0	0
HISTSYN-PWY: L-histidine biosynthesis|g__Erysipelotrichaceae_noname.s__Eubacterium_cylindroides	0	0	0	0	0	0	0	2.14586	0	0	0
HISTSYN-PWY: L-histidine biosynthesis|g__Escherichia.s__Escherichia_coli	0	0	59.7082	0	0	0	0	0	0	0	0
HISTSYN-PWY: L-histidine biosynthesis|g__Pseudoflavonifractor.s__Pseudoflavonifractor_capillosus	0	0	0	0	0	0	0	0.742394	0	0	0
HISTSYN-PWY: L-histidine biosynthesis|g__Ruminococcaceae_noname.s__Ruminococcaceae_bacterium_D16	0	0	0	0	0	0	0	8.21057	0	0	0
HOMOSER-METSYN-PWY: L-methionine biosynthesis I	1.20305	0	19.6076	0	0	0	0	0.172283	0	0	0
HOMOSER-METSYN-PWY: L-methionine biosynthesis I|g__Aerococcus.s__Aerococcus_viridans	1.11077	0	0.208231	0	0	0	0	0	0	0	0
HOMOSER-METSYN-PWY: L-methionine biosynthesis I|g__Escherichia.s__Escherichia_coli	0	0	19.2194	0	0	0	0	0	0	0	0
HSERMETANA-PWY: L-methionine biosynthesis III	0	1.39699	1.85901	0	0	0	0	0.17175	0	0	0
ILEUSYN-PWY: L-isoleucine biosynthesis I (from threonine)	130.999	7.27012	48.8357	50.3515	46.1273	0	3.20132	250.685	2.29892	0	0
ILEUSYN-PWY: L-isoleucine biosynthesis I (from threonine)|g__Butyricicoccus.s__Butyricicoccus_pullicaecorum	0.458402	0	3.4361	2.0432	0	0	0	29.8043	0.896694	0	0
ILEUSYN-PWY: L-isoleucine biosynthesis I (from threonine)|g__Campylobacter.s__Campylobacter_lari	0	0	0	0	45.8307	0	3.20132	0	0	0	0
ILEUSYN-PWY: L-isoleucine biosynthesis I (from threonine)|g__Desulfovibrio.s__Desulfovibrio_piger	0	0	1.324	0	0	0	0	5.91766	0	0	0
ILEUSYN-PWY: L-isoleucine biosynthesis I (from threonine)|g__Enterococcus.s__Enterococcus_cecorum	1.475	0.215381	0.330367	0	0	0	0	0	0	0	0
ILEUSYN-PWY: L-isoleucine biosynthesis I (from threonine)|g__Escherichia.s__Escherichia_coli	0	0	18.8391	0	0	0	0	0	0	0	0
ILEUSYN-PWY: L-isoleucine biosynthesis I (from threonine)|g__Faecalibacterium.s__Faecalibacterium_prausnitzii	0	0	0	0	0	0	0	3.99083	0	0	0
ILEUSYN-PWY: L-isoleucine biosynthesis I (from threonine)|g__Fusobacterium.s__Fusobacterium_mortiferum	0	0	0	0.720829	0	0	0	0	0	0	0
ILEUSYN-PWY: L-isoleucine biosynthesis I (from threonine)|g__Macrococcus.s__Macrococcus_caseolyticus	1.08474	0	0	0	0	0	0	0	0	0	0
ILEUSYN-PWY: L-isoleucine biosynthesis I (from threonine)|g__Megamonas.s__Megamonas_hypermegale	0	0.568253	1.16426	10.4297	0	0	0	61.71	0	0	0
ILEUSYN-PWY: L-isoleucine biosynthesis I (from threonine)|g__Megamonas.s__Megamonas_rupellensis	0	0.586937	1.98686	17.8704	0	0	0	81.2558	0	0	0
ILEUSYN-PWY: L-isoleucine biosynthesis I (from threonine)|g__Pseudoflavonifractor.s__Pseudoflavonifractor_capillosus	0	0	0	1.96062	0	0	0	15.0497	0	0	0
ILEUSYN-PWY: L-isoleucine biosynthesis I (from threonine)|g__Staphylococcus.s__Staphylococcus_equorum	0	0.720026	0	0	0	0	0	0	0	0	0
KDO-NAGLIPASYN-PWY: superpathway of (Kdo)2-lipid A biosynthesis	0.479739	0	55.1313	0	0	0	0	0	0	0	0
KDO-NAGLIPASYN-PWY: superpathway of (Kdo)2-lipid A biosynthesis|g__Escherichia.s__Escherichia_coli	0	0	53.5561	0	0	0	0	0	0	0	0
KETOGLUCONMET-PWY: ketogluconate metabolism	0.923115	0	26.8668	0	0	0	0	0	0	0	0
KETOGLUCONMET-PWY: ketogluconate metabolism|g__Escherichia.s__Escherichia_coli	0.591533	0	25.6299	0	0	0	0	0	0	0	0
LACTOSECAT-PWY: lactose and galactose degradation I	0.540417	0.399832	7.14027	1.28066	0	0	0	0	0	0	0
LACTOSECAT-PWY: lactose and galactose degradation I|g__Aerococcus.s__Aerococcus_viridans	0.28481	0	0	0	0	0	0	0	0	0	0
LACTOSECAT-PWY: lactose and galactose degradation I|g__Enterococcus.s__Enterococcus_faecalis	0	0	0.117099	0	0	0	0	0	0	0	0
LACTOSECAT-PWY: lactose and galactose degradation I|g__Enterococcus.s__Enterococcus_faecium	0	0	0.213772	0	0	0	0	0	0	0	0
LEU-DEG2-PWY: L-leucine degradation I	31.4639	0	0	0	0	0	0	0	0	0	0
LEU-DEG2-PWY: L-leucine degradation I|g__Pseudomonas.s__Pseudomonas_mandelii	30.6312	0	0	0	0	0	0	0	0	0	0
LPSSYN-PWY: superpathway of lipopolysaccharide biosynthesis	0	0	22.0697	0	0	0	0	0	0	0	0
LPSSYN-PWY: superpathway of lipopolysaccharide biosynthesis|g__Escherichia.s__Escherichia_coli	0	0	21.6913	0	0	0	0	0	0	0	0
MET-SAM-PWY: superpathway of S-adenosyl-L-methionine biosynthesis	2.27546	0	30.1761	0	0	0	0	0.268822	0	0	0
MET-SAM-PWY: superpathway of S-adenosyl-L-methionine biosynthesis|g__Aerococcus.s__Aerococcus_viridans	1.60447	0	0	0	0	0	0	0	0	0	0
MET-SAM-PWY: superpathway of S-adenosyl-L-methionine biosynthesis|g__Escherichia.s__Escherichia_coli	0	0	1.68009	0	0	0	0	0	0	0	0
METHGLYUT-PWY: superpathway of methylglyoxal degradation	0	0	18.0334	0	0	0	0	0.342072	0	0	0
METHGLYUT-PWY: superpathway of methylglyoxal degradation|g__Escherichia.s__Escherichia_coli	0	0	18.0144	0	0	0	0	0.342072	0	0	0
METSYN-PWY: L-homoserine and L-methionine biosynthesis	2.27046	0	26.8407	0	0	0	0	0.344057	0	0	0
METSYN-PWY: L-homoserine and L-methionine biosynthesis|g__Aerococcus.s__Aerococcus_viridans	1.72269	0	0	0	0	0	0	0	0	0	0
METSYN-PWY: L-homoserine and L-methionine biosynthesis|g__Escherichia.s__Escherichia_coli	0	0	2.08109	0	0	0	0	0	0	0	0
NAD-BIOSYNTHESIS-II: NAD salvage pathway II	0.268711	0	46.5185	0	0	0	0	0	0	0	0
NAD-BIOSYNTHESIS-II: NAD salvage pathway II|g__Escherichia.s__Escherichia_coli	0.182341	0	46.4296	0	0	0	0	0	0	0	0
NAGLIPASYN-PWY: lipid IVA biosynthesis	2.39697	0	60.5115	0	0	0	0	0	0	0	0
NAGLIPASYN-PWY: lipid IVA biosynthesis|g__Escherichia.s__Escherichia_coli	0	0	56.06	0	0	0	0	0	0	0	0
NONMEVIPP-PWY: methylerythritol phosphate pathway I	30.5893	2.47567	64.4368	52.5555	24.9973	0	0	38.07	1.14219	0	0
NONMEVIPP-PWY: methylerythritol phosphate pathway I|g__Butyricicoccus.s__Butyricicoccus_pullicaecorum	0	0	0	0	0	0	0	5.78213	0	0	0
NONMEVIPP-PWY: methylerythritol phosphate pathway I|g__Campylobacter.s__Campylobacter_lari	0	0	0	0	13.1587	0	0	0	0	0	0
NONMEVIPP-PWY: methylerythritol phosphate pathway I|g__Clostridium.s__Clostridium_perfringens	0	0	1.80614	0	0	0	0	0	0	0	0
NONMEVIPP-PWY: methylerythritol phosphate pathway I|g__Collinsella.s__Collinsella_tanakaei	0	0	0	0	0	0	0	0.905209	0	0	0
NONMEVIPP-PWY: methylerythritol phosphate pathway I|g__Macrococcus.s__Macrococcus_caseolyticus	3.58404	0	0	0	0	0	0	0	0	0	0
NONOXIPENT-PWY: pentose phosphate pathway (non-oxidative branch)	52.0216	17.7351	33.4066	89.3217	41.8133	0	2.00016	74.3242	0	0	0
NONOXIPENT-PWY: pentose phosphate pathway (non-oxidative branch)|g__Aerococcus.s__Aerococcus_viridans	6.74633	0	0	0	0	0	0	0	0	0	0
NONOXIPENT-PWY: pentose phosphate pathway (non-oxidative branch)|g__Campylobacter.s__Campylobacter_lari	0	0	0	0	17.2015	0	1.30524	0	0	0	0
NONOXIPENT-PWY: pentose phosphate pathway (non-oxidative branch)|g__Catellicoccus.s__Catellicoccus_marimammalium	0	0	0	0	0	0	0.662871	0	0	0	0
NONOXIPENT-PWY: pentose phosphate pathway (non-oxidative branch)|g__Desulfovibrio.s__Desulfovibrio_piger	0	0	0.799866	0	0	0	0	0	0	0	0
NONOXIPENT-PWY: pentose phosphate pathway (non-oxidative branch)|g__Erysipelotrichaceae_noname.s__Eubacterium_cylindroides	0	0.295517	0	2.05893	0	0	0	0.525421	0	0	0
NONOXIPENT-PWY: pentose phosphate pathway (non-oxidative branch)|g__Escherichia.s__Escherichia_coli	0	0	12.962	0	0	0	0	0	0	0	0
NONOXIPENT-PWY: pentose phosphate pathway (non-oxidative branch)|g__Macrococcus.s__Macrococcus_caseolyticus	2.73807	0	0	0	0	0	0	0	0	0	0
NONOXIPENT-PWY: pentose phosphate pathway (non-oxidative branch)|g__Megamonas.s__Megamonas_hypermegale	0	0	0	16.7262	0	0	0	5.56467	0	0	0
NONOXIPENT-PWY: pentose phosphate pathway (non-oxidative branch)|g__Megamonas.s__Megamonas_rupellensis	0	0.7791	0.705932	39.2059	0	0	0	14.8878	0	0	0
NONOXIPENT-PWY: pentose phosphate pathway (non-oxidative branch)|g__Yarrowia.s__Yarrowia_lipolytica	0	2.75804	0	0	0	0	0	0	0	0	0
OANTIGEN-PWY: O-antigen building blocks biosynthesis (E. coli)	0	0	25.8194	26.0819	0	0	0	5.44152	0	0	0
OANTIGEN-PWY: O-antigen building blocks biosynthesis (E. coli)|g__Escherichia.s__Escherichia_coli	0	0	0.220561	0	0	0	0	0	0	0	0
ORNARGDEG-PWY: superpathway of L-arginine and L-ornithine degradation	0	0	9.78656	0	0	0	0	0	0	0	0
ORNARGDEG-PWY: superpathway of L-arginine and L-ornithine degradation|g__Escherichia.s__Escherichia_coli	0	0	9.7495	0	0	0	0	0	0	0	0
ORNDEG-PWY: superpathway of ornithine degradation	0	0	12.7557	0	0	0	0	0	0	0	0
ORNDEG-PWY: superpathway of ornithine degradation|g__Escherichia.s__Escherichia_coli	0	0	11.5209	0	0	0	0	0	0	0	0
P105-PWY: TCA cycle IV (2-oxoglutarate decarboxylase)	0	0	22.9298	0	0	0	0	0	0	0	0
P105-PWY: TCA cycle IV (2-oxoglutarate decarboxylase)|g__Escherichia.s__Escherichia_coli	0	0	21.1561	0	0	0	0	0	0	0	0
P122-PWY: heterolactic fermentation	0	0	20.1762	0	0	0	0	0	0	0	0
P161-PWY: acetylene degradation	0.750131	0	6.89004	10.318	0	0	0	7.07378	0	0	0
P161-PWY: acetylene degradation|g__Klebsiella.s__Klebsiella_pneumoniae	0	0	0.081757	0	0	0	0	0	0	0	0
P161-PWY: acetylene degradation|g__Pseudoflavonifractor.s__Pseudoflavonifractor_capillosus	0	0	0	1.12471	0	0	0	4.17172	0	0	0
P162-PWY: L-glutamate degradation V (via hydroxyglutarate)	0	0	0	17.9146	0	0	0	23.156	0	0	0
P185-PWY: formaldehyde assimilation III (dihydroxyacetone cycle)	0	0	0	0.692633	0	0	0	2.8239	0	0	0
P4-PWY: superpathway of L-lysine, L-threonine and L-methionine biosynthesis I	5.70207	0	30.6348	0	0	0	0	0	0	0	0
P4-PWY: superpathway of L-lysine, L-threonine and L-methionine biosynthesis I|g__Escherichia.s__Escherichia_coli	0	0	4.18473	0	0	0	0	0	0	0	0
P42-PWY: incomplete reductive TCA cycle	0	0	0	0.624557	6.25293	0	0	0	0	0	0
P441-PWY: superpathway of N-acetylneuraminate degradation	0	0	26.6562	0	0	0	0	12.4513	0	0	0
P461-PWY: hexitol fermentation to lactate, formate, ethanol and acetate	0	1.0088	52.7198	29.6607	0	0	0	23.0518	0	0	0
P461-PWY: hexitol fermentation to lactate, formate, ethanol and acetate|g__Escherichia.s__Escherichia_coli	0	0	49.5555	0	0	0	0	0	0	0	0
P461-PWY: hexitol fermentation to lactate, formate, ethanol and acetate|g__Megamonas.s__Megamonas_hypermegale	0	0.487545	0.486578	16.1215	0	0	0	11.1687	0	0	0
P461-PWY: hexitol fermentation to lactate, formate, ethanol and acetate|g__Megamonas.s__Megamonas_rupellensis	0	0.502056	0.600372	12.1324	0	0	0	8.43413	0	0	0
PANTO-PWY: phosphopantothenate biosynthesis I	13.8448	1.54881	94.7546	25.5853	0	0	0	38.9669	0	0	0
PANTO-PWY: phosphopantothenate biosynthesis I|g__Bacteroides.s__Bacteroides_coprocola	0	0	0	0.431995	0	0	0	1.81033	0	0	0
PANTO-PWY: phosphopantothenate biosynthesis I|g__Bacteroides.s__Bacteroides_plebeius	0	0	0	4.15704	0	0	0	11.4656	0	0	0
PANTO-PWY: phosphopantothenate biosynthesis I|g__Escherichia.s__Escherichia_coli	0	0	87.8284	0	0	0	0	0	0	0	0
PANTO-PWY: phosphopantothenate biosynthesis I|g__Megamonas.s__Megamonas_rupellensis	0	0	1.23339	6.82677	0	0	0	14.5329	0	0	0
PANTOSYN-PWY: pantothenate and coenzyme A biosynthesis I	1.50042	1.74904	68.1413	1.92492	0	0	0	11.4561	0	0	0
PANTOSYN-PWY: pantothenate and coenzyme A biosynthesis I|g__Escherichia.s__Escherichia_coli	0	0	61.2079	0	0	0	0	0	0	0	0
PENTOSE-P-PWY: pentose phosphate pathway	4.00292	0	52.1593	0	0	0	0	13.0631	0	0	0
PENTOSE-P-PWY: pentose phosphate pathway|g__Escherichia.s__Escherichia_coli	0	0	23.1009	0	0	0	0	0	0	0	0
PEPTIDOGLYCANSYN-PWY: peptidoglycan biosynthesis I (meso-diaminopimelate containing)	38.2323	4.07871	64.9103	50.0616	20.3682	0	0.887657	52.6718	1.02034	0	0
PEPTIDOGLYCANSYN-PWY: peptidoglycan biosynthesis I (meso-diaminopimelate containing)|g__Aerococcus.s__Aerococcus_viridans	3.28599	0	0	0	0	0	0	0	0	0	0
PEPTIDOGLYCANSYN-PWY: peptidoglycan biosynthesis I (meso-diaminopimelate containing)|g__Bacteroides.s__Bacteroides_plebeius	0	0	0	0	0	0	0	1.74843	0	0	0
PEPTIDOGLYCANSYN-PWY: peptidoglycan biosynthesis I (meso-diaminopimelate containing)|g__Butyricicoccus.s__Butyricicoccus_pullicaecorum	0	0	0.962922	0	0	0	0	5.70102	0	0	0
PEPTIDOGLYCANSYN-PWY: peptidoglycan biosynthesis I (meso-diaminopimelate containing)|g__Campylobacter.s__Campylobacter_lari	0	0	0	0	3.28248	0	0	0	0	0	0
PEPTIDOGLYCANSYN-PWY: peptidoglycan biosynthesis I (meso-diaminopimelate containing)|g__Clostridium.s__Clostridium_perfringens	2.1922	0	3.81925	2.74873	0	0	0	0	0	0	0
PEPTIDOGLYCANSYN-PWY: peptidoglycan biosynthesis I (meso-diaminopimelate containing)|g__Collinsella.s__Collinsella_tanakaei	0	0	0	0	0	0	0	1.32977	0	0	0
PEPTIDOGLYCANSYN-PWY: peptidoglycan biosynthesis I (meso-diaminopimelate containing)|g__Desulfovibrio.s__Desulfovibrio_piger	0	0	0.242428	0	0	0	0	0	0	0	0
PEPTIDOGLYCANSYN-PWY: peptidoglycan biosynthesis I (meso-diaminopimelate containing)|g__Enterococcus.s__Enterococcus_cecorum	4.53852	0	0.704074	0	0	0	0	0	0	0	0
PEPTIDOGLYCANSYN-PWY: peptidoglycan biosynthesis I (meso-diaminopimelate containing)|g__Enterococcus.s__Enterococcus_faecalis	0.569597	0	0	0	0	0	0	0	0	0	0
PEPTIDOGLYCANSYN-PWY: peptidoglycan biosynthesis I (meso-diaminopimelate containing)|g__Escherichia.s__Escherichia_coli	0	0	45.5824	0	0	0	0	0	0	0	0
PEPTIDOGLYCANSYN-PWY: peptidoglycan biosynthesis I (meso-diaminopimelate containing)|g__Fusobacterium.s__Fusobacterium_mortiferum	0	0	0	3.04688	9.69987	0	0	0	0	0	0
PEPTIDOGLYCANSYN-PWY: peptidoglycan biosynthesis I (meso-diaminopimelate containing)|g__Fusobacterium.s__Fusobacterium_varium	0	0	0.674798	0	0	0	0	0	0	0	0
PEPTIDOGLYCANSYN-PWY: peptidoglycan biosynthesis I (meso-diaminopimelate containing)|g__Macrococcus.s__Macrococcus_caseolyticus	2.89787	0	0	0	0	0	0	0	0	0	0
PEPTIDOGLYCANSYN-PWY: peptidoglycan biosynthesis I (meso-diaminopimelate containing)|g__Pseudoflavonifractor.s__Pseudoflavonifractor_capillosus	0	0	0	0	0	0	0	1.66824	0	0	0
PEPTIDOGLYCANSYN-PWY: peptidoglycan biosynthesis I (meso-diaminopimelate containing)|g__Ruminococcaceae_noname.s__Ruminococcaceae_bacterium_D16	0	0	0	0	0	0	0	4.66056	0	0	0
PHOSLIPSYN-PWY: superpathway of phospholipid biosynthesis I (bacteria)	1.4467	0	104.998	11.2843	17.4397	0	0	2.55699	0	0	0
PHOSLIPSYN-PWY: superpathway of phospholipid biosynthesis I (bacteria)|g__Campylobacter.s__Campylobacter_lari	0	0	0	0	3.53362	0	0	0	0	0	0
PHOSLIPSYN-PWY: superpathway of phospholipid biosynthesis I (bacteria)|g__Escherichia.s__Escherichia_coli	0.122976	0	66.2109	0	0	0	0	0	0	0	0
PHOSLIPSYN-PWY: superpathway of phospholipid biosynthesis I (bacteria)|g__Fusobacterium.s__Fusobacterium_mortiferum	0	0	0	1.39462	0	0	0	0	0	0	0
POLYAMSYN-PWY: superpathway of polyamine biosynthesis I	0	0.387768	18.6953	19.8741	0	0	0	16.2468	0	0	0
POLYAMSYN-PWY: superpathway of polyamine biosynthesis I|g__Escherichia.s__Escherichia_coli	0	0	16.6631	0	0	0	0	0	0	0	0
POLYAMSYN-PWY: superpathway of polyamine biosynthesis I|g__Megamonas.s__Megamonas_hypermegale	0	0	0.107135	7.98783	0	0	0	4.24208	0	0	0
POLYAMSYN-PWY: superpathway of polyamine biosynthesis I|g__Megamonas.s__Megamonas_rupellensis	0	0.372077	0.437758	7.82302	0	0	0	5.10856	0	0	0
POLYISOPRENSYN-PWY: polyisoprenoid biosynthesis (E. coli)	0.394979	0	76.5077	0	0	0	0	0	0	0	0
POLYISOPRENSYN-PWY: polyisoprenoid biosynthesis (E. coli)|g__Escherichia.s__Escherichia_coli	0.293557	0	73.1125	0	0	0	0	0	0	0	0
PPGPPMET-PWY: ppGpp biosynthesis	1.45534	0	13.3239	0	0	0	0	0.947355	0.482245	0	0
PRPP-PWY: superpathway of histidine, purine, and pyrimidine biosynthesis	0	0	7.15089	13.884	0	0	0	0	0	0	0
PWY-1042: glycolysis IV (plant cytosol)	145.272	52.9007	745.075	1415.77	166.167	0	4.15327	556.735	5.01622	0	0
PWY-1042: glycolysis IV (plant cytosol)|g__Aerococcus.s__Aerococcus_viridans	8.61166	0	0	0	0	0	0	0	0	0	0
PWY-1042: glycolysis IV (plant cytosol)|g__Bacteroides.s__Bacteroides_coprocola	0	0	0	6.86945	0	0	0	20.6209	0	0	0
PWY-1042: glycolysis IV (plant cytosol)|g__Desulfovibrio.s__Desulfovibrio_piger	0	0	0.494774	0	0	0	0	1.16337	0	0	0
PWY-1042: glycolysis IV (plant cytosol)|g__Escherichia.s__Escherichia_coli	0.223421	0	423.51	0	0	0	0	0.746116	0	0	0
PWY-1042: glycolysis IV (plant cytosol)|g__Faecalibacterium.s__Faecalibacterium_prausnitzii	0	0	0	0	0	0	0	5.38044	0	0	0
PWY-1042: glycolysis IV (plant cytosol)|g__Fusobacterium.s__Fusobacterium_mortiferum	0	0	0	33.6376	140.603	0	0	0	0	0	0
PWY-1042: glycolysis IV (plant cytosol)|g__Megamonas.s__Megamonas_rupellensis	0	9.56013	10.3263	245.18	0	0	0	103.624	0	0	0
PWY-1042: glycolysis IV (plant cytosol)|g__Staphylococcus.s__Staphylococcus_xylosus	0	2.44076	0	0	0	0	0	0	0	0	0
PWY-1042: glycolysis IV (plant cytosol)|g__Streptococcus.s__Streptococcus_suis	0	0	0	0	0	0	0	9.32748	0	0	0
PWY-1269: CMP-3-deoxy-D-manno-octulosonate biosynthesis I	58.3671	4.44322	91.3703	71.728	8.78467	0	0	37.6565	0	0	0
PWY-1269: CMP-3-deoxy-D-manno-octulosonate biosynthesis I|g__Escherichia.s__Escherichia_coli	0.260871	0	89.2499	0	0	0	0	0	0	0	0
PWY-1269: CMP-3-deoxy-D-manno-octulosonate biosynthesis I|g__Fusobacterium.s__Fusobacterium_mortiferum	0	0	0	4.73505	6.89192	0	0	0	0	0	0
PWY-1269: CMP-3-deoxy-D-manno-octulosonate biosynthesis I|g__Megamonas.s__Megamonas_rupellensis	0	2.90265	2.98732	38.3295	0	0	0	24.318	0	0	0
PWY-1269: CMP-3-deoxy-D-manno-octulosonate biosynthesis I|g__Pseudomonas.s__Pseudomonas_mandelii	58.053	0	0	0	0	0	0	0	0	0	0
PWY-1861: formaldehyde assimilation II (RuMP Cycle)	0	2.61976	0	0	0	0	0	0	0	0	0
PWY-2723: trehalose degradation V	0	0	45.1674	0	0	0	0	0	0	0	0
PWY-2723: trehalose degradation V|g__Escherichia.s__Escherichia_coli	0	0	34.7062	0	0	0	0	0	0	0	0
PWY-2941: L-lysine biosynthesis II	18.3191	1.96387	20.964	24.6313	0	0	0.630545	8.40321	0	0	0
PWY-2941: L-lysine biosynthesis II|g__Enterococcus.s__Enterococcus_cecorum	0.376986	0	0	0	0	0	0	0	0	0	0
PWY-2942: L-lysine biosynthesis III	17.087	2.96313	22.7503	46.0599	17.7538	0	0.553596	70.1519	0	0	0
PWY-2942: L-lysine biosynthesis III|g__Aerococcus.s__Aerococcus_viridans	1.86791	0	0	0	0	0	0	0	0	0	0
PWY-2942: L-lysine biosynthesis III|g__Bacteroides.s__Bacteroides_coprocola	0	0	0	0.785938	0	0	0	6.30301	0	0	0
PWY-2942: L-lysine biosynthesis III|g__Bacteroides.s__Bacteroides_plebeius	0	0	0	3.49609	0	0	0	6.91945	0	0	0
PWY-2942: L-lysine biosynthesis III|g__Campylobacter.s__Campylobacter_lari	0	0	0	0	12.9765	0	0.553596	0	0	0	0
PWY-2942: L-lysine biosynthesis III|g__Desulfovibrio.s__Desulfovibrio_piger	0	0	0.22927	0	0	0	0	0.676298	0	0	0
PWY-2942: L-lysine biosynthesis III|g__Enterococcus.s__Enterococcus_cecorum	0.297024	0	0	0	0	0	0	0	0	0	0
PWY-2942: L-lysine biosynthesis III|g__Escherichia.s__Escherichia_coli	0	0	3.95184	0	0	0	0	0	0	0	0
PWY-2942: L-lysine biosynthesis III|g__Faecalibacterium.s__Faecalibacterium_prausnitzii	0	0	0	0	0	0	0	0.688568	0	0	0
PWY-2942: L-lysine biosynthesis III|g__Macrococcus.s__Macrococcus_caseolyticus	0.989774	0	0	0	0	0	0	0	0	0	0
PWY-2942: L-lysine biosynthesis III|g__Megamonas.s__Megamonas_rupellensis	0	1.11993	2.28214	20.5761	0	0	0	22.959	0	0	0
PWY-3001: superpathway of L-isoleucine biosynthesis I	29.073	6.06379	43.6968	44.7056	31.7607	0	0.914772	60.0424	0	0	0
PWY-3001: superpathway of L-isoleucine biosynthesis I|g__Campylobacter.s__Campylobacter_lari	0	0	0	0	31.6551	0	0.903754	0	0	0	0
PWY-3001: superpathway of L-isoleucine biosynthesis I|g__Enterococcus.s__Enterococcus_cecorum	0.982051	0	0	0	0	0	0	0	0	0	0
PWY-3001: superpathway of L-isoleucine biosynthesis I|g__Escherichia.s__Escherichia_coli	0	0	15.0216	0	0	0	0	0	0	0	0
PWY-3001: superpathway of L-isoleucine biosynthesis I|g__Faecalibacterium.s__Faecalibacterium_prausnitzii	0	0	0	0	0	0	0	1.64899	0	0	0
PWY-3001: superpathway of L-isoleucine biosynthesis I|g__Macrococcus.s__Macrococcus_caseolyticus	0.876421	0	0	0	0	0	0	0	0	0	0
PWY-3001: superpathway of L-isoleucine biosynthesis I|g__Megamonas.s__Megamonas_hypermegale	0	0	0	8.30142	0	0	0	12.6594	0	0	0
PWY-3001: superpathway of L-isoleucine biosynthesis I|g__Staphylococcus.s__Staphylococcus_equorum	0	0.374632	0	0	0	0	0	0	0	0	0
PWY-3781: aerobic respiration I (cytochrome c)	558.668	0	19.1829	4.45358	35.2605	0	0	0	0	0	0
PWY-3781: aerobic respiration I (cytochrome c)|g__Debaryomyces.s__Debaryomyces_hansenii	0	0	0.472894	2.46838	0	0	0	0	0	0	0
PWY-3781: aerobic respiration I (cytochrome c)|g__Pseudomonas.s__Pseudomonas_mandelii	514.367	0	0	0	0	0	0	0	0	0	0
PWY-3841: folate transformations II	18.4504	1.761	94.6986	18.8437	0	0	0	14.4194	1.29494	0	0
PWY-3841: folate transformations II|g__Aerococcus.s__Aerococcus_viridans	0.974876	0	0	0	0	0	0	0	0	0	0
PWY-3841: folate transformations II|g__Bacteroides.s__Bacteroides_coprocola	0	0	0	0.73115	0	0	0	3.95925	0	0	0
PWY-3841: folate transformations II|g__Enterococcus.s__Enterococcus_faecalis	0.40291	0	0	0	0	0	0	0	1.24758	0	0
PWY-3841: folate transformations II|g__Escherichia.s__Escherichia_coli	0	0	80.6874	0	0	0	0	0	0	0	0
PWY-3841: folate transformations II|g__Macrococcus.s__Macrococcus_caseolyticus	2.20824	0	0	0	0	0	0	0	0	0	0
PWY-3841: folate transformations II|g__Staphylococcus.s__Staphylococcus_xylosus	0	0.399869	0	0	0	0	0	0	0	0	0
PWY-4041: &gamma;-glutamyl cycle	0.470602	0	265.753	0	0	0	0	0	0	0	0
PWY-4041: &gamma;-glutamyl cycle|g__Escherichia.s__Escherichia_coli	0.440201	0	265.589	0	0	0	0	0	0	0	0
PWY-4242: pantothenate and coenzyme A biosynthesis III	3.55578	2.08472	61.293	0.558494	1.90418	0	0	4.81508	0	0	0
PWY-4242: pantothenate and coenzyme A biosynthesis III|g__Aerococcus.s__Aerococcus_viridans	0.712591	0	0	0	0	0	0	0	0	0	0
PWY-4242: pantothenate and coenzyme A biosynthesis III|g__Escherichia.s__Escherichia_coli	0	0	57.509	0	0	0	0	0	0	0	0
PWY-4242: pantothenate and coenzyme A biosynthesis III|g__Pseudoflavonifractor.s__Pseudoflavonifractor_capillosus	0	0	0	0.358542	0	0	0	0	0	0	0
PWY-4702: phytate degradation I	0	0	70.3865	0	0	0	0	0	0	0	0
PWY-4702: phytate degradation I|g__Escherichia.s__Escherichia_coli	0	0	70.3865	0	0	0	0	0	0	0	0
PWY-4981: L-proline biosynthesis II (from arginine)	166.936	2.92722	3.59648	0	0	0	12.7953	11.0868	0	0	0
PWY-4981: L-proline biosynthesis II (from arginine)|g__Clostridium.s__Clostridium_perfringens	0.46882	0	0.32035	0	0	0	0	0	0	0	0
PWY-4981: L-proline biosynthesis II (from arginine)|g__Escherichia.s__Escherichia_coli	0	0	2.98316	0	0	0	0	0	0	0	0
PWY-4981: L-proline biosynthesis II (from arginine)|g__Pseudomonas.s__Pseudomonas_mandelii	154.967	0	0	0	0	0	0	0	0	0	0
PWY-4984: urea cycle	4.94089	2.29077	1.02265	1.5169	0	0	0	0	0	0	0
PWY-5005: biotin biosynthesis II	0	0	0.32092	6.11683	0	0	0	1.81194	0	0	0
PWY-5083: NAD/NADH phosphorylation and dephosphorylation	133.766	0	118.757	0	0	0	0	0	0	0	0
PWY-5083: NAD/NADH phosphorylation and dephosphorylation|g__Escherichia.s__Escherichia_coli	0	0	100.091	0	0	0	0	0	0	0	0
PWY-5083: NAD/NADH phosphorylation and dephosphorylation|g__Pseudomonas.s__Pseudomonas_mandelii	85.5329	0	0	0	0	0	0	0	0	0	0
PWY-5097: L-lysine biosynthesis VI	28.5959	3.28281	23.8925	53.4973	13.7132	0	0.617799	74.7329	0	0	0
PWY-5097: L-lysine biosynthesis VI|g__Aerococcus.s__Aerococcus_viridans	2.12596	0	0	0	0	0	0	0	0	0	0
PWY-5097: L-lysine biosynthesis VI|g__Bacteroides.s__Bacteroides_coprocola	0	0	0	0	0	0	0	5.37149	0	0	0
PWY-5097: L-lysine biosynthesis VI|g__Bacteroides.s__Bacteroides_plebeius	0	0	0	3.46169	0	0	0	5.90537	0	0	0
PWY-5097: L-lysine biosynthesis VI|g__Campylobacter.s__Campylobacter_lari	0	0	0	0	13.6417	0	0.592476	0	0	0	0
PWY-5097: L-lysine biosynthesis VI|g__Desulfovibrio.s__Desulfovibrio_piger	0	0	0	0	0	0	0	0.793244	0	0	0
PWY-5097: L-lysine biosynthesis VI|g__Enterococcus.s__Enterococcus_cecorum	0.340117	0	0	0	0	0	0	0	0	0	0
PWY-5097: L-lysine biosynthesis VI|g__Escherichia.s__Escherichia_coli	0	0	4.48328	0	0	0	0	0	0	0	0
PWY-5097: L-lysine biosynthesis VI|g__Megamonas.s__Megamonas_rupellensis	0	1.24912	2.52284	27.2905	0	0	0	24.712	0	0	0
PWY-5097: L-lysine biosynthesis VI|g__Pseudoflavonifractor.s__Pseudoflavonifractor_capillosus	0	0	0	0	0	0	0	3.90051	0	0	0
PWY-5100: pyruvate fermentation to acetate and lactate II	6.80804	1.21027	6.93543	54.6295	19.3582	0	2.56933	62.3361	10.0258	0	0
PWY-5100: pyruvate fermentation to acetate and lactate II|g__Aerococcus.s__Aerococcus_viridans	3.39381	0	0.277752	0	0	0	0	0	0	0	0
PWY-5100: pyruvate fermentation to acetate and lactate II|g__Catellicoccus.s__Catellicoccus_marimammalium	0	0	0	0	0	0	0.361018	0	0	0	0
PWY-5100: pyruvate fermentation to acetate and lactate II|g__Collinsella.s__Collinsella_tanakaei	0	0	0	0	0	0	0	3.95986	0	0	0
PWY-5100: pyruvate fermentation to acetate and lactate II|g__Enterococcus.s__Enterococcus_faecalis	0.722556	0.234112	0	0	0	0	0	0	2.12734	0	0
PWY-5100: pyruvate fermentation to acetate and lactate II|g__Enterococcus.s__Enterococcus_mundtii	0	0	0.275683	0	0	0	0	0	0	0	0
PWY-5100: pyruvate fermentation to acetate and lactate II|g__Erysipelotrichaceae_noname.s__Eubacterium_cylindroides	0	0	0	0.475141	0	0	0	0	0	0	0
PWY-5100: pyruvate fermentation to acetate and lactate II|g__Fusobacterium.s__Fusobacterium_mortiferum	0	0	0	2.45749	19.1894	0	0	0	0	0	0
PWY-5100: pyruvate fermentation to acetate and lactate II|g__Staphylococcus.s__Staphylococcus_equorum	0	0.332028	0	0	0	0	0	0	0	0	0
PWY-5103: L-isoleucine biosynthesis III	12.2246	5.03924	34.8095	49.3822	54.479	0	2.79001	156.318	1.8952	0	0
PWY-5103: L-isoleucine biosynthesis III|g__Butyricicoccus.s__Butyricicoccus_pullicaecorum	0.272146	0	2.0798	1.59103	0	0	0	21.5995	0.549794	0	0
PWY-5103: L-isoleucine biosynthesis III|g__Campylobacter.s__Campylobacter_lari	0	0	0	0	40.4058	0	2.79001	0	0	0	0
PWY-5103: L-isoleucine biosynthesis III|g__Desulfovibrio.s__Desulfovibrio_piger	0	0	0.452704	0	0	0	0	2.2128	0	0	0
PWY-5103: L-isoleucine biosynthesis III|g__Enterococcus.s__Enterococcus_cecorum	0.764076	0.186196	0.200679	0	0	0	0	0	0	0	0
PWY-5103: L-isoleucine biosynthesis III|g__Escherichia.s__Escherichia_coli	0	0	10.1016	0	0	0	0	0	0	0	0
PWY-5103: L-isoleucine biosynthesis III|g__Faecalibacterium.s__Faecalibacterium_prausnitzii	0	0	0	0	0	0	0	3.09201	0	0	0
PWY-5103: L-isoleucine biosynthesis III|g__Fusobacterium.s__Fusobacterium_mortiferum	0	0	0	0.897508	0	0	0	0	0	0	0
PWY-5103: L-isoleucine biosynthesis III|g__Macrococcus.s__Macrococcus_caseolyticus	0.996532	0	0	0	0	0	0	0	0	0	0
PWY-5103: L-isoleucine biosynthesis III|g__Megamonas.s__Megamonas_hypermegale	0	0.462088	0.76242	5.4081	0	0	0	37.7824	0	0	0
PWY-5103: L-isoleucine biosynthesis III|g__Megamonas.s__Megamonas_rupellensis	0	0.23808	1.57224	9.61619	0	0	0	54.3084	0	0	0
PWY-5103: L-isoleucine biosynthesis III|g__Pseudoflavonifractor.s__Pseudoflavonifractor_capillosus	0	0	0	0.572583	0	0	0	12.5449	0	0	0
PWY-5103: L-isoleucine biosynthesis III|g__Staphylococcus.s__Staphylococcus_equorum	0	0.680354	0	0	0	0	0	0	0	0	0
PWY-5104: L-isoleucine biosynthesis IV	0	0	0	3.07371	18.1723	0	0	0	0	0	0
PWY-5104: L-isoleucine biosynthesis IV|g__Fusobacterium.s__Fusobacterium_mortiferum	0	0	0	0.765242	0	0	0	0	0	0	0
PWY-5121: superpathway of geranylgeranyl diphosphate biosynthesis II (via MEP)	0.714701	0	47.4243	0	0	0	0	0	0	0	0
PWY-5136: fatty acid &beta;-oxidation II (peroxisome)	0.181731	0	45.0927	0	0	0	0	0	0	0	0
PWY-5136: fatty acid &beta;-oxidation II (peroxisome)|g__Escherichia.s__Escherichia_coli	0	0	45.0916	0	0	0	0	0	0	0	0
PWY-5138: unsaturated, even numbered fatty acid &beta;-oxidation	0	0	31.9201	0	0	0	0	0	0	0	0
PWY-5138: unsaturated, even numbered fatty acid &beta;-oxidation|g__Escherichia.s__Escherichia_coli	0	0	31.9201	0	0	0	0	0	0	0	0
PWY-5154: L-arginine biosynthesis III (via N-acetyl-L-citrulline)	0	0	30.1393	0	0	0	0	0	0	0	0
PWY-5154: L-arginine biosynthesis III (via N-acetyl-L-citrulline)|g__Escherichia.s__Escherichia_coli	0	0	25.1027	0	0	0	0	0	0	0	0
PWY-5173: superpathway of acetyl-CoA biosynthesis	4.07758	8.54511	349.647	3.37103	0	0	1.69054	1.05624	0	0	0
PWY-5173: superpathway of acetyl-CoA biosynthesis|g__Aerococcus.s__Aerococcus_viridans	1.87297	0	0	0	0	0	0	0	0	0	0
PWY-5173: superpathway of acetyl-CoA biosynthesis|g__Catellicoccus.s__Catellicoccus_marimammalium	0	0	0	0	0	0	1.69054	0	0	0	0
PWY-5173: superpathway of acetyl-CoA biosynthesis|g__Debaryomyces.s__Debaryomyces_hansenii	0	0	1.94228	1.57981	0	0	0	0	0	0	0
PWY-5173: superpathway of acetyl-CoA biosynthesis|g__Escherichia.s__Escherichia_coli	0.230726	0	344.505	0	0	0	0	1.01816	0	0	0
PWY-5173: superpathway of acetyl-CoA biosynthesis|g__Klebsiella.s__Klebsiella_pneumoniae	0	0	0.0958117	0	0	0	0	0	0	0	0
PWY-5173: superpathway of acetyl-CoA biosynthesis|g__Staphylococcus.s__Staphylococcus_equorum	0	3.52403	0	0	0	0	0	0	0	0	0
PWY-5173: superpathway of acetyl-CoA biosynthesis|g__Yarrowia.s__Yarrowia_lipolytica	0	3.19286	0	0	0	0	0	0	0	0	0
PWY-5177: glutaryl-CoA degradation	0	0	1.3443	0	0	0	0	17.862	0	0	0
PWY-5177: glutaryl-CoA degradation|g__Faecalibacterium.s__Faecalibacterium_prausnitzii	0	0	0	0	0	0	0	6.78484	0	0	0
PWY-5188: tetrapyrrole biosynthesis I (from glutamate)	16.6402	2.80576	81.843	52.2413	15.0485	0	0.869689	30.1841	0	0	0
PWY-5188: tetrapyrrole biosynthesis I (from glutamate)|g__Campylobacter.s__Campylobacter_lari	0	0	0	0	11.1224	0	0.868911	0	0	0	0
PWY-5188: tetrapyrrole biosynthesis I (from glutamate)|g__Clostridium.s__Clostridium_perfringens	1.17814	0	1.46439	1.87991	0	0	0	0	0	0	0
PWY-5188: tetrapyrrole biosynthesis I (from glutamate)|g__Desulfovibrio.s__Desulfovibrio_piger	0	0	0	0	0	0	0	0.777177	0	0	0
PWY-5188: tetrapyrrole biosynthesis I (from glutamate)|g__Escherichia.s__Escherichia_coli	0.24132	0	70.313	0	0	0	0	0	0	0	0
PWY-5188: tetrapyrrole biosynthesis I (from glutamate)|g__Macrococcus.s__Macrococcus_caseolyticus	4.75335	0	0	0	0	0	0	0	0	0	0
PWY-5188: tetrapyrrole biosynthesis I (from glutamate)|g__Megamonas.s__Megamonas_rupellensis	0	1.39206	0.345716	16.0193	0	0	0	11.2967	0	0	0
PWY-5189: tetrapyrrole biosynthesis II (from glycine)	0.985544	2.00656	66.3993	4.62508	0	0	0	0	0	0	0
PWY-5189: tetrapyrrole biosynthesis II (from glycine)|g__Escherichia.s__Escherichia_coli	0	0	61.8836	0	0	0	0	0	0	0	0
PWY-5345: superpathway of L-methionine biosynthesis (by sulfhydrylation)	0	1.07887	5.77083	0	0	0	0	0	0	0	0
PWY-5347: superpathway of L-methionine biosynthesis (transsulfuration)	2.64277	0	29.9539	0	0	0	0	0.400126	0	0	0
PWY-5347: superpathway of L-methionine biosynthesis (transsulfuration)|g__Escherichia.s__Escherichia_coli	0	0	2.41818	0	0	0	0	0	0	0	0
PWY-5367: petroselinate biosynthesis	0	14.6205	1.65858	0	0	0	0	0	0	0	0
PWY-5384: sucrose degradation IV (sucrose phosphorylase)	0.197338	0	58.0131	8.61566	0	0	0	0	0	0	0
PWY-5384: sucrose degradation IV (sucrose phosphorylase)|g__Escherichia.s__Escherichia_coli	0	0	28.4277	0	0	0	0	0	0	0	0
PWY-5464: superpathway of cytosolic glycolysis (plants), pyruvate dehydrogenase and TCA cycle	0	0	41.0133	9.76743	0	0	0	0	0	0	0
PWY-5484: glycolysis II (from fructose 6-phosphate)	47.5632	2.78308	399.85	156.685	0	0	0	10.4041	0	0	0
PWY-5484: glycolysis II (from fructose 6-phosphate)|g__Escherichia.s__Escherichia_coli	0	0	179.457	0	0	0	0	0	0	0	0
PWY-561: superpathway of glyoxylate cycle and fatty acid degradation	0	0	23.8543	0	0	0	0	0	0	0	0
PWY-561: superpathway of glyoxylate cycle and fatty acid degradation|g__Escherichia.s__Escherichia_coli	0	0	22.3531	0	0	0	0	0	0	0	0
PWY-5656: mannosylglycerate biosynthesis I	0.14301	0	1.56286	0	0	0	0	0	0	0	0
PWY-5659: GDP-mannose biosynthesis	99.2225	1.62006	70.1636	3.98559	0	0	0	8.78963	0	0	0
PWY-5659: GDP-mannose biosynthesis|g__Debaryomyces.s__Debaryomyces_hansenii	0	0	0.719287	1.37989	0	0	0	0	0	0	0
PWY-5659: GDP-mannose biosynthesis|g__Escherichia.s__Escherichia_coli	0	0	42.5175	0	0	0	0	0	0	0	0
PWY-5659: GDP-mannose biosynthesis|g__Pseudomonas.s__Pseudomonas_mandelii	86.8333	0	0	0	0	0	0	0	0	0	0
PWY-5659: GDP-mannose biosynthesis|g__Yarrowia.s__Yarrowia_lipolytica	0	0.855917	0	0	0	0	0	0	0	0	0
PWY-5667: CDP-diacylglycerol biosynthesis I	27.4026	3.13422	101.902	57.8821	52.926	0	0	29.0864	0	0	0
PWY-5667: CDP-diacylglycerol biosynthesis I|g__Aerococcus.s__Aerococcus_viridans	1.67134	0	0	0	0	0	0	0	0	0	0
PWY-5667: CDP-diacylglycerol biosynthesis I|g__Bacteroides.s__Bacteroides_coprocola	0	0	0	0	0	0	0	0.658614	0	0	0
PWY-5667: CDP-diacylglycerol biosynthesis I|g__Bacteroides.s__Bacteroides_plebeius	0	0	0	6.36706	0	0	0	2.74322	0	0	0
PWY-5667: CDP-diacylglycerol biosynthesis I|g__Butyricicoccus.s__Butyricicoccus_pullicaecorum	0	0	1.0324	1.98848	0	0	0	4.93984	0	0	0
PWY-5667: CDP-diacylglycerol biosynthesis I|g__Campylobacter.s__Campylobacter_lari	0	0	0	0	2.85197	0	0	0	0	0	0
PWY-5667: CDP-diacylglycerol biosynthesis I|g__Enterococcus.s__Enterococcus_faecium	0	0	1.51978	0	0	0	0	0	0	0	0
PWY-5667: CDP-diacylglycerol biosynthesis I|g__Escherichia.s__Escherichia_coli	0.385993	0	69.3444	0	0	0	0	0	0	0	0
PWY-5667: CDP-diacylglycerol biosynthesis I|g__Fusobacterium.s__Fusobacterium_mortiferum	0	0	0	2.97294	11.8739	0	0	0	0	0	0
PWY-5667: CDP-diacylglycerol biosynthesis I|g__Macrococcus.s__Macrococcus_caseolyticus	1.45153	0	0	0	0	0	0	0	0	0	0
PWY-5667: CDP-diacylglycerol biosynthesis I|g__Megamonas.s__Megamonas_hypermegale	0	0	0	14.0066	0	0	0	3.43824	0	0	0
PWY-5667: CDP-diacylglycerol biosynthesis I|g__Megamonas.s__Megamonas_rupellensis	0	0	0.377773	8.37383	0	0	0	1.21524	0	0	0
PWY-5667: CDP-diacylglycerol biosynthesis I|g__Pseudomonas.s__Pseudomonas_mandelii	1.26849	0	0	0	0	0	0	0	0	0	0
PWY-5667: CDP-diacylglycerol biosynthesis I|g__Staphylococcus.s__Staphylococcus_xylosus	0	0.602626	0	0	0	0	0	0	0	0	0
PWY-5676: acetyl-CoA fermentation to butanoate II	0	0	9.45367	4.27139	0	0	0	28.7697	0	0	0
PWY-5686: UMP biosynthesis	73.2741	7.6499	67.9762	99.6482	51.9976	0	2.06967	169.147	0.845678	0	0
PWY-5686: UMP biosynthesis|g__Aerococcus.s__Aerococcus_viridans	0.687766	0	0	0	0	0	0	0	0	0	0
PWY-5686: UMP biosynthesis|g__Bacteroides.s__Bacteroides_coprocola	0	0	0	0	0	0	0	3.79051	0	0	0
PWY-5686: UMP biosynthesis|g__Bacteroides.s__Bacteroides_plebeius	0	0	0	2.7397	0	0	0	4.94538	0	0	0
PWY-5686: UMP biosynthesis|g__Butyricicoccus.s__Butyricicoccus_pullicaecorum	0	0	0.930934	1.68797	0	0	0	8.29991	0.716162	0	0
PWY-5686: UMP biosynthesis|g__Campylobacter.s__Campylobacter_lari	0	0	0	0	40.2174	0	2.06967	0	0	0	0
PWY-5686: UMP biosynthesis|g__Clostridium.s__Clostridium_perfringens	1.47253	0	1.42317	0.72062	0	0	0	0	0	0	0
PWY-5686: UMP biosynthesis|g__Collinsella.s__Collinsella_tanakaei	0	0	0	0	0	0	0	1.07843	0	0	0
PWY-5686: UMP biosynthesis|g__Desulfovibrio.s__Desulfovibrio_piger	0	0	0.38204	0	0	0	0	0	0	0	0
PWY-5686: UMP biosynthesis|g__Enterococcus.s__Enterococcus_faecalis	0.390785	0	0	0	0	0	0	0	0	0	0
PWY-5686: UMP biosynthesis|g__Escherichia.s__Escherichia_coli	0	0	54.6349	0	0	0	0	0	0	0	0
PWY-5686: UMP biosynthesis|g__Macrococcus.s__Macrococcus_caseolyticus	0.269847	0	0	0	0	0	0	0	0	0	0
PWY-5686: UMP biosynthesis|g__Megamonas.s__Megamonas_rupellensis	0	3.3008	3.22933	39.4285	0	0	0	56.0629	0	0	0
PWY-5686: UMP biosynthesis|g__Pseudoflavonifractor.s__Pseudoflavonifractor_capillosus	0	0	0	0	0	0	0	2.77617	0	0	0
PWY-5686: UMP biosynthesis|g__Pseudomonas.s__Pseudomonas_mandelii	55.2659	0	0	0	0	0	0	0	0	0	0
PWY-5686: UMP biosynthesis|g__Ruminococcaceae_noname.s__Ruminococcaceae_bacterium_D16	0	0	0	0.571814	0	0	0	1.55418	0	0	0
PWY-5686: UMP biosynthesis|g__Staphylococcus.s__Staphylococcus_equorum	0	0.490269	0	0	0	0	0	0	0	0	0
PWY-5686: UMP biosynthesis|g__Subdoligranulum.s__Subdoligranulum_variabile	0	0	0.516317	0	0	0	0	2.64902	0	0	0
PWY-5690: TCA cycle II (plants and fungi)	3.30341	16.068	21.3896	84.0387	0	0	0	88.1823	0	0	0
PWY-5690: TCA cycle II (plants and fungi)|g__Escherichia.s__Escherichia_coli	0	0	16.2368	0	0	0	0	0	0	0	0
PWY-5690: TCA cycle II (plants and fungi)|g__Megamonas.s__Megamonas_rupellensis	0	4.62848	4.4763	36.5729	0	0	0	42.955	0	0	0
PWY-5695: urate biosynthesis/inosine 5'-phosphate degradation	2.86759	4.24324	354.741	88.5882	7.16743	0	0.960189	40.1425	0	0	0
PWY-5695: urate biosynthesis/inosine 5'-phosphate degradation|g__Bacteroides.s__Bacteroides_plebeius	0	0	0	1.68046	0	0	0	0	0	0	0
PWY-5695: urate biosynthesis/inosine 5'-phosphate degradation|g__Catellicoccus.s__Catellicoccus_marimammalium	0	0	0	0	0	0	0.903703	0	0	0	0
PWY-5695: urate biosynthesis/inosine 5'-phosphate degradation|g__Escherichia.s__Escherichia_coli	0.366824	0	200.903	0	0	0	0	0.414528	0	0	0
PWY-5695: urate biosynthesis/inosine 5'-phosphate degradation|g__Staphylococcus.s__Staphylococcus_equorum	0	0.464058	0	0	0	0	0	0	0	0	0
PWY-5705: allantoin degradation to glyoxylate III	0	0	5.12118	0	0	0	0	0	0	0	0
PWY-5705: allantoin degradation to glyoxylate III|g__Escherichia.s__Escherichia_coli	0	0	4.90737	0	0	0	0	0	0	0	0
PWY-5723: Rubisco shunt	1.43247	0	37.1196	0	0	0	0	4.98892	0	0	0
PWY-5723: Rubisco shunt|g__Escherichia.s__Escherichia_coli	0	0	14.8535	0	0	0	0	0	0	0	0
PWY-5791: 1,4-dihydroxy-2-naphthoate biosynthesis II (plants)	1.94941	0.267059	33.9624	0	0	0	0	0	0	0	0
PWY-5791: 1,4-dihydroxy-2-naphthoate biosynthesis II (plants)|g__Escherichia.s__Escherichia_coli	0	0	33.4527	0	0	0	0	0	0	0	0
PWY-5837: 1,4-dihydroxy-2-naphthoate biosynthesis I	1.94941	0.267059	33.9624	0	0	0	0	0	0	0	0
PWY-5837: 1,4-dihydroxy-2-naphthoate biosynthesis I|g__Escherichia.s__Escherichia_coli	0	0	33.4527	0	0	0	0	0	0	0	0
PWY-5838: superpathway of menaquinol-8 biosynthesis I	1.72639	0	55.9218	0	0	0	0	0	0	0	0
PWY-5838: superpathway of menaquinol-8 biosynthesis I|g__Escherichia.s__Escherichia_coli	0	0	55.4596	0	0	0	0	0	0	0	0
PWY-5840: superpathway of menaquinol-7 biosynthesis	0	0.42197	48.7697	0	0	0	0	0	0	0	0
PWY-5840: superpathway of menaquinol-7 biosynthesis|g__Escherichia.s__Escherichia_coli	0	0	48.5298	0	0	0	0	0	0	0	0
PWY-5845: superpathway of menaquinol-9 biosynthesis	0	0	48.7697	0	0	0	0	0	0	0	0
PWY-5845: superpathway of menaquinol-9 biosynthesis|g__Escherichia.s__Escherichia_coli	0	0	48.5298	0	0	0	0	0	0	0	0
PWY-5850: superpathway of menaquinol-6 biosynthesis I	0	0	48.7697	0	0	0	0	0	0	0	0
PWY-5850: superpathway of menaquinol-6 biosynthesis I|g__Escherichia.s__Escherichia_coli	0	0	48.5298	0	0	0	0	0	0	0	0
PWY-5855: ubiquinol-7 biosynthesis (prokaryotic)	230.64	0	68.8566	0	0	0	0	0	0	0	0
PWY-5855: ubiquinol-7 biosynthesis (prokaryotic)|g__Escherichia.s__Escherichia_coli	0	0	68.5267	0	0	0	0	0	0	0	0
PWY-5855: ubiquinol-7 biosynthesis (prokaryotic)|g__Pseudomonas.s__Pseudomonas_fragi	17.7227	0	0	0	0	0	0	0	0	0	0
PWY-5855: ubiquinol-7 biosynthesis (prokaryotic)|g__Pseudomonas.s__Pseudomonas_mandelii	199.811	0	0	0	0	0	0	0	0	0	0
PWY-5856: ubiquinol-9 biosynthesis (prokaryotic)	230.64	0	68.8566	0	0	0	0	0	0	0	0
PWY-5856: ubiquinol-9 biosynthesis (prokaryotic)|g__Escherichia.s__Escherichia_coli	0	0	68.5267	0	0	0	0	0	0	0	0
PWY-5856: ubiquinol-9 biosynthesis (prokaryotic)|g__Pseudomonas.s__Pseudomonas_fragi	17.7227	0	0	0	0	0	0	0	0	0	0
PWY-5856: ubiquinol-9 biosynthesis (prokaryotic)|g__Pseudomonas.s__Pseudomonas_mandelii	199.811	0	0	0	0	0	0	0	0	0	0
PWY-5857: ubiquinol-10 biosynthesis (prokaryotic)	230.64	0	68.8566	0	0	0	0	0	0	0	0
PWY-5857: ubiquinol-10 biosynthesis (prokaryotic)|g__Escherichia.s__Escherichia_coli	0	0	68.5267	0	0	0	0	0	0	0	0
PWY-5857: ubiquinol-10 biosynthesis (prokaryotic)|g__Pseudomonas.s__Pseudomonas_fragi	17.7227	0	0	0	0	0	0	0	0	0	0
PWY-5857: ubiquinol-10 biosynthesis (prokaryotic)|g__Pseudomonas.s__Pseudomonas_mandelii	199.811	0	0	0	0	0	0	0	0	0	0
PWY-5860: superpathway of demethylmenaquinol-6 biosynthesis I	0	0	36.779	0	0	0	0	0	0	0	0
PWY-5860: superpathway of demethylmenaquinol-6 biosynthesis I|g__Escherichia.s__Escherichia_coli	0	0	36.585	0	0	0	0	0	0	0	0
PWY-5861: superpathway of demethylmenaquinol-8 biosynthesis	1.15465	0	43.0001	0	0	0	0	0	0	0	0
PWY-5861: superpathway of demethylmenaquinol-8 biosynthesis|g__Escherichia.s__Escherichia_coli	0	0	42.605	0	0	0	0	0	0	0	0
PWY-5862: superpathway of demethylmenaquinol-9 biosynthesis	0	0	36.779	0	0	0	0	0	0	0	0
PWY-5862: superpathway of demethylmenaquinol-9 biosynthesis|g__Escherichia.s__Escherichia_coli	0	0	36.585	0	0	0	0	0	0	0	0
PWY-5863: superpathway of phylloquinol biosynthesis	0	0	28.3431	0	0	0	0	0	0	0	0
PWY-5863: superpathway of phylloquinol biosynthesis|g__Escherichia.s__Escherichia_coli	0	0	28.1441	0	0	0	0	0	0	0	0
PWY-5896: superpathway of menaquinol-10 biosynthesis	0	0	48.7697	0	0	0	0	0	0	0	0
PWY-5896: superpathway of menaquinol-10 biosynthesis|g__Escherichia.s__Escherichia_coli	0	0	48.5298	0	0	0	0	0	0	0	0
PWY-5897: superpathway of menaquinol-11 biosynthesis	2.39722	0.410042	53.8832	0	0	0	0	0	0	0	0
PWY-5897: superpathway of menaquinol-11 biosynthesis|g__Escherichia.s__Escherichia_coli	0	0	53.4006	0	0	0	0	0	0	0	0
PWY-5898: superpathway of menaquinol-12 biosynthesis	2.39722	0.410042	53.8832	0	0	0	0	0	0	0	0
PWY-5898: superpathway of menaquinol-12 biosynthesis|g__Escherichia.s__Escherichia_coli	0	0	53.4006	0	0	0	0	0	0	0	0
PWY-5899: superpathway of menaquinol-13 biosynthesis	2.39722	0.410042	53.8832	0	0	0	0	0	0	0	0
PWY-5899: superpathway of menaquinol-13 biosynthesis|g__Escherichia.s__Escherichia_coli	0	0	53.4006	0	0	0	0	0	0	0	0
PWY-5913: TCA cycle VI (obligate autotrophs)	13.6852	0	12.3358	4.3458	0	0	0	0	0	0	0
PWY-5913: TCA cycle VI (obligate autotrophs)|g__Escherichia.s__Escherichia_coli	0	0	11.2152	0	0	0	0	0	0	0	0
PWY-5918: superpathay of heme biosynthesis from glutamate	2.20832	2.02811	2.65845	0	0	0	0	0	0	0	0
PWY-5920: superpathway of heme biosynthesis from glycine	0	1.67164	1.58574	0	0	0	0	0	0	0	0
PWY-5971: palmitate biosynthesis II (bacteria and plants)	0	0	93.4834	0	0	0	0	0	0	0	0
PWY-5973: cis-vaccenate biosynthesis	19.4922	14.6345	73.0062	63.7335	0	0	1.73785	32.3055	3.96479	0	0
PWY-5973: cis-vaccenate biosynthesis|g__Desulfovibrio.s__Desulfovibrio_piger	0	0	0.426616	0	0	0	0	0	0	0	0
PWY-5973: cis-vaccenate biosynthesis|g__Pseudomonas.s__Pseudomonas_mandelii	0.575057	0	0	0	0	0	0	0	0	0	0
PWY-5989: stearate biosynthesis II (bacteria and plants)	0.289161	0	159.089	0	0	0	0	0	0	0	0
PWY-5989: stearate biosynthesis II (bacteria and plants)|g__Escherichia.s__Escherichia_coli	0	0	150.969	0	0	0	0	0	0	0	0
PWY-6121: 5-aminoimidazole ribonucleotide biosynthesis I	33.4461	10.7698	27.5242	109.63	90.8397	0.283501	3.39156	98.7815	0	0	0
PWY-6121: 5-aminoimidazole ribonucleotide biosynthesis I|g__Aerococcus.s__Aerococcus_viridans	0.165608	0	0	0	0	0	0	0	0	0	0
PWY-6121: 5-aminoimidazole ribonucleotide biosynthesis I|g__Butyricicoccus.s__Butyricicoccus_pullicaecorum	0	0	0.600657	0	0	0	0	7.93346	0	0	0
PWY-6121: 5-aminoimidazole ribonucleotide biosynthesis I|g__Campylobacter.s__Campylobacter_lari	0	0	0	0	74.886	0.283501	3.39156	0	0	0	0
PWY-6121: 5-aminoimidazole ribonucleotide biosynthesis I|g__Collinsella.s__Collinsella_tanakaei	0	0	0	0	0	0	0	1.3314	0	0	0
PWY-6121: 5-aminoimidazole ribonucleotide biosynthesis I|g__Desulfovibrio.s__Desulfovibrio_piger	0	0	0.797336	0	0	0	0	1.36215	0	0	0
PWY-6121: 5-aminoimidazole ribonucleotide biosynthesis I|g__Enterococcus.s__Enterococcus_cecorum	0.725783	0	0.192764	0	0	0	0	0	0	0	0
PWY-6121: 5-aminoimidazole ribonucleotide biosynthesis I|g__Escherichia.s__Escherichia_coli	0.169931	0	16.0036	0	0	0	0	0	0	0	0
PWY-6121: 5-aminoimidazole ribonucleotide biosynthesis I|g__Faecalibacterium.s__Faecalibacterium_prausnitzii	0	0	0	0	0	0	0	0.254857	0	0	0
PWY-6121: 5-aminoimidazole ribonucleotide biosynthesis I|g__Fusobacterium.s__Fusobacterium_mortiferum	0	0	0	4.05456	16.9077	0	0	0	0	0	0
PWY-6121: 5-aminoimidazole ribonucleotide biosynthesis I|g__Macrococcus.s__Macrococcus_caseolyticus	9.13485	0	0	0	0	0	0	0	0	0	0
PWY-6121: 5-aminoimidazole ribonucleotide biosynthesis I|g__Megamonas.s__Megamonas_rupellensis	0	6.24914	3.74324	84.7892	0	0	0	49.4543	0	0	0
PWY-6121: 5-aminoimidazole ribonucleotide biosynthesis I|g__Pseudoflavonifractor.s__Pseudoflavonifractor_capillosus	0	0	0	0	0	0	0	1.42542	0	0	0
PWY-6121: 5-aminoimidazole ribonucleotide biosynthesis I|g__Ruminococcaceae_noname.s__Ruminococcaceae_bacterium_D16	0	0	0	0.375556	0	0	0	9.96774	0	0	0
PWY-6122: 5-aminoimidazole ribonucleotide biosynthesis II	329.084	10.449	26.9211	104.666	100.427	0.465371	5.1337	113.823	0	0	0
PWY-6122: 5-aminoimidazole ribonucleotide biosynthesis II|g__Aerococcus.s__Aerococcus_viridans	0.177332	0	0	0	0	0	0	0	0	0	0
PWY-6122: 5-aminoimidazole ribonucleotide biosynthesis II|g__Butyricicoccus.s__Butyricicoccus_pullicaecorum	0	0	1.14976	0.644999	0	0	0	7.86084	0	0	0
PWY-6122: 5-aminoimidazole ribonucleotide biosynthesis II|g__Campylobacter.s__Campylobacter_lari	0	0	0	0	86.076	0.465371	5.1337	0	0	0	0
PWY-6122: 5-aminoimidazole ribonucleotide biosynthesis II|g__Clostridium.s__Clostridium_perfringens	0.172262	0	1.17035	0.63438	0	0	0	0	0	0	0
PWY-6122: 5-aminoimidazole ribonucleotide biosynthesis II|g__Collinsella.s__Collinsella_tanakaei	0	0	0	0	0	0	0	1.34059	0	0	0
PWY-6122: 5-aminoimidazole ribonucleotide biosynthesis II|g__Desulfovibrio.s__Desulfovibrio_piger	0	0	1.09668	0	0	0	0	1.33026	0	0	0
PWY-6122: 5-aminoimidazole ribonucleotide biosynthesis II|g__Enterococcus.s__Enterococcus_cecorum	0.961562	0.291277	0.209119	0	0	0	0	0	0	0	0
PWY-6122: 5-aminoimidazole ribonucleotide biosynthesis II|g__Enterococcus.s__Enterococcus_columbae	0	0	0	0.356691	0	0	0	0	0	0	0
PWY-6122: 5-aminoimidazole ribonucleotide biosynthesis II|g__Escherichia.s__Escherichia_coli	0.15352	0	14.8683	0	0	0	0	0	0	0	0
PWY-6122: 5-aminoimidazole ribonucleotide biosynthesis II|g__Faecalibacterium.s__Faecalibacterium_prausnitzii	0	0	0	0	0	0	0	0.223528	0	0	0
PWY-6122: 5-aminoimidazole ribonucleotide biosynthesis II|g__Fusobacterium.s__Fusobacterium_mortiferum	0	0	0	3.7505	16.4934	0	0	0	0	0	0
PWY-6122: 5-aminoimidazole ribonucleotide biosynthesis II|g__Macrococcus.s__Macrococcus_caseolyticus	8.96136	0	0	0	0	0	0	0	0	0	0
PWY-6122: 5-aminoimidazole ribonucleotide biosynthesis II|g__Megamonas.s__Megamonas_rupellensis	0	7.87765	3.83709	85.6512	0	0	0	53.8391	0	0	0
PWY-6122: 5-aminoimidazole ribonucleotide biosynthesis II|g__Pseudoflavonifractor.s__Pseudoflavonifractor_capillosus	0	0	0	0.857692	0	0	0	8.72891	0	0	0
PWY-6122: 5-aminoimidazole ribonucleotide biosynthesis II|g__Pseudomonas.s__Pseudomonas_mandelii	148.637	0	0	0	0	0	0	0	0	0	0
PWY-6122: 5-aminoimidazole ribonucleotide biosynthesis II|g__Ruminococcaceae_noname.s__Ruminococcaceae_bacterium_D16	0	0	0	0.354392	0	0	0	10.6714	0	0	0
PWY-6122: 5-aminoimidazole ribonucleotide biosynthesis II|g__Subdoligranulum.s__Subdoligranulum_variabile	0	0	0	0	0	0	0	1.07533	0	0	0
PWY-6122: 5-aminoimidazole ribonucleotide biosynthesis II|g__Yarrowia.s__Yarrowia_lipolytica	0	1.20552	0	0	0	0	0	0	0	0	0
PWY-6123: inosine-5'-phosphate biosynthesis I	395.849	2.19147	38.167	16.036	0	0	0	4.87946	0	0	0
PWY-6123: inosine-5'-phosphate biosynthesis I|g__Clostridium.s__Clostridium_perfringens	0	0	1.28911	0.801683	0	0	0	0	0	0	0
PWY-6123: inosine-5'-phosphate biosynthesis I|g__Escherichia.s__Escherichia_coli	0	0	23.3346	0	0	0	0	0.377894	0	0	0
PWY-6123: inosine-5'-phosphate biosynthesis I|g__Faecalibacterium.s__Faecalibacterium_prausnitzii	0	0	0	0	0	0	0	0.78393	0	0	0
PWY-6123: inosine-5'-phosphate biosynthesis I|g__Macrococcus.s__Macrococcus_caseolyticus	3.39598	0	0	0	0	0	0	0	0	0	0
PWY-6123: inosine-5'-phosphate biosynthesis I|g__Pseudomonas.s__Pseudomonas_fragi	121.24	0	0	0	0	0	0	0	0	0	0
PWY-6123: inosine-5'-phosphate biosynthesis I|g__Pseudomonas.s__Pseudomonas_mandelii	261.474	0	0	0	0	0	0	0	0	0	0
PWY-6124: inosine-5'-phosphate biosynthesis II	438.903	1.13861	34.5158	13.6756	0	0	0	4.1085	0	0	0
PWY-6124: inosine-5'-phosphate biosynthesis II|g__Clostridium.s__Clostridium_perfringens	0	0	1.39802	0.739955	0	0	0	0	0	0	0
PWY-6124: inosine-5'-phosphate biosynthesis II|g__Escherichia.s__Escherichia_coli	0	0	22.021	0	0	0	0	0.329857	0	0	0
PWY-6124: inosine-5'-phosphate biosynthesis II|g__Faecalibacterium.s__Faecalibacterium_prausnitzii	0	0	0	0	0	0	0	0.718463	0	0	0
PWY-6124: inosine-5'-phosphate biosynthesis II|g__Macrococcus.s__Macrococcus_caseolyticus	3.72259	0	0	0	0	0	0	0	0	0	0
PWY-6124: inosine-5'-phosphate biosynthesis II|g__Pseudomonas.s__Pseudomonas_fragi	114.652	0	0	0	0	0	0	0	0	0	0
PWY-6124: inosine-5'-phosphate biosynthesis II|g__Pseudomonas.s__Pseudomonas_mandelii	310.155	0	0	0	0	0	0	0	0	0	0
PWY-6124: inosine-5'-phosphate biosynthesis II|g__Streptococcus.s__Streptococcus_lutetiensis	0	0	3.88072	4.6885	0	0	0	0	0	0	0
PWY-6125: superpathway of guanosine nucleotides de novo biosynthesis II	487.346	8.70772	82.1006	74.0737	146.575	0	1.63728	11.975	2.0764	0	0
PWY-6125: superpathway of guanosine nucleotides de novo biosynthesis II|g__Aerococcus.s__Aerococcus_viridans	3.89262	0	0	0	0	0	0	0	0	0	0
PWY-6125: superpathway of guanosine nucleotides de novo biosynthesis II|g__Clostridium.s__Clostridium_perfringens	1.01109	0	1.9172	0	0	0	0	0	0	0	0
PWY-6125: superpathway of guanosine nucleotides de novo biosynthesis II|g__Escherichia.s__Escherichia_coli	0	0	53.8828	0	0	0	0	0	0	0	0
PWY-6125: superpathway of guanosine nucleotides de novo biosynthesis II|g__Pseudomonas.s__Pseudomonas_fragi	123.772	0	0	0	0	0	0	0	0	0	0
PWY-6125: superpathway of guanosine nucleotides de novo biosynthesis II|g__Pseudomonas.s__Pseudomonas_mandelii	219.896	0	0	0	0	0	0	0	0	0	0
PWY-6126: superpathway of adenosine nucleotides de novo biosynthesis II	681.653	13.022	115.73	80.6479	98.054	0	1.84924	12.8047	2.09472	0	0
PWY-6126: superpathway of adenosine nucleotides de novo biosynthesis II|g__Aerococcus.s__Aerococcus_viridans	3.46992	0	0	0	0	0	0	0	0	0	0
PWY-6126: superpathway of adenosine nucleotides de novo biosynthesis II|g__Clostridium.s__Clostridium_perfringens	1.4339	0	2.80514	0	0	0	0	0	0	0	0
PWY-6126: superpathway of adenosine nucleotides de novo biosynthesis II|g__Collinsella.s__Collinsella_tanakaei	0	0	0	0	0	0	0	1.7089	0	0	0
PWY-6126: superpathway of adenosine nucleotides de novo biosynthesis II|g__Escherichia.s__Escherichia_coli	0	0	72.4447	0	0	0	0	0	0	0	0
PWY-6126: superpathway of adenosine nucleotides de novo biosynthesis II|g__Pseudomonas.s__Pseudomonas_fragi	62.6733	0	0	0	0	0	0	0	0	0	0
PWY-6126: superpathway of adenosine nucleotides de novo biosynthesis II|g__Pseudomonas.s__Pseudomonas_mandelii	7.88259	0	0	0	0	0	0	0	0	0	0
PWY-6126: superpathway of adenosine nucleotides de novo biosynthesis II|g__Staphylococcus.s__Staphylococcus_xylosus	0	1.5379	0	0	0	0	0	0	0	0	0
PWY-6126: superpathway of adenosine nucleotides de novo biosynthesis II|g__Yarrowia.s__Yarrowia_lipolytica	0	3.04927	0	0	0	0	0	0	0	0	0
PWY-6147: 6-hydroxymethyl-dihydropterin diphosphate biosynthesis I	0	1.49603	60.8231	0	16.4682	0	0	0	0	0	0
PWY-6147: 6-hydroxymethyl-dihydropterin diphosphate biosynthesis I|g__Escherichia.s__Escherichia_coli	0	0	56.3019	0	0	0	0	0	0	0	0
PWY-6147: 6-hydroxymethyl-dihydropterin diphosphate biosynthesis I|g__Staphylococcus.s__Staphylococcus_equorum	0	0.694995	0	0	0	0	0	0	0	0	0
PWY-6151: S-adenosyl-L-methionine cycle I	30.1503	0	148.779	14.4031	0.268892	0	0	16.6291	4.53497	0	0
PWY-6151: S-adenosyl-L-methionine cycle I|g__Aerococcus.s__Aerococcus_viridans	2.06314	0	0	0	0	0	0	0	0	0	0
PWY-6151: S-adenosyl-L-methionine cycle I|g__Clostridium.s__Clostridium_perfringens	4.26757	0	2.50167	3.74717	0	0	0	0	0	0	0
PWY-6151: S-adenosyl-L-methionine cycle I|g__Enterococcus.s__Enterococcus_cecorum	2.0414	0	0.960345	0.939222	0	0	0	0	0	0	0
PWY-6151: S-adenosyl-L-methionine cycle I|g__Erysipelotrichaceae_noname.s__Eubacterium_cylindroides	0	0	0	0.688174	0	0	0	0	0	0	0
PWY-6151: S-adenosyl-L-methionine cycle I|g__Escherichia.s__Escherichia_coli	0	0	95.0456	0	0	0	0	0	0	0	0
PWY-6151: S-adenosyl-L-methionine cycle I|g__Faecalibacterium.s__Faecalibacterium_prausnitzii	0	0	0	0	0	0	0	2.45986	0	0	0
PWY-6151: S-adenosyl-L-methionine cycle I|g__Macrococcus.s__Macrococcus_caseolyticus	3.45842	0	0	0	0	0	0	0	0	0	0
PWY-6163: chorismate biosynthesis from 3-dehydroquinate	28.021	1.81854	33.6212	20.4326	12.6694	0	0	21.3644	0	0	0
PWY-6163: chorismate biosynthesis from 3-dehydroquinate|g__Aerococcus.s__Aerococcus_viridans	3.00517	0	0	0	0	0	0	0	0	0	0
PWY-6163: chorismate biosynthesis from 3-dehydroquinate|g__Campylobacter.s__Campylobacter_lari	0	0	0	0	11.7247	0	0	0	0	0	0
PWY-6163: chorismate biosynthesis from 3-dehydroquinate|g__Escherichia.s__Escherichia_coli	0	0	25.0157	0	0	0	0	0	0	0	0
PWY-6163: chorismate biosynthesis from 3-dehydroquinate|g__Fusobacterium.s__Fusobacterium_mortiferum	0	0	0	0.706197	0	0	0	0	0	0	0
PWY-6163: chorismate biosynthesis from 3-dehydroquinate|g__Macrococcus.s__Macrococcus_caseolyticus	1.57358	0	0	0	0	0	0	0	0	0	0
PWY-6163: chorismate biosynthesis from 3-dehydroquinate|g__Megamonas.s__Megamonas_rupellensis	0	0	0	7.6046	0	0	0	6.67471	0	0	0
PWY-6163: chorismate biosynthesis from 3-dehydroquinate|g__Yarrowia.s__Yarrowia_lipolytica	0	0.850815	0	0	0	0	0	0	0	0	0
PWY-6168: flavin biosynthesis III (fungi)	6.72714	0	133.679	0	12.7458	0	0.598492	0	0	0	0
PWY-6168: flavin biosynthesis III (fungi)|g__Campylobacter.s__Campylobacter_lari	0	0	0	0	4.8462	0	0	0	0	0	0
PWY-6168: flavin biosynthesis III (fungi)|g__Escherichia.s__Escherichia_coli	0.786623	0	127.17	0	0	0	0	0	0	0	0
PWY-621: sucrose degradation III (sucrose invertase)	5.95116	1.04852	52.1586	20.7523	0	0	0	0	0	0	0
PWY-621: sucrose degradation III (sucrose invertase)|g__Aerococcus.s__Aerococcus_viridans	1.01227	0	0	0	0	0	0	0	0	0	0
PWY-621: sucrose degradation III (sucrose invertase)|g__Escherichia.s__Escherichia_coli	0	0	37.9901	0	0	0	0	0	0	0	0
PWY-621: sucrose degradation III (sucrose invertase)|g__Fusobacterium.s__Fusobacterium_mortiferum	0	0	0	1.31906	0	0	0	0	0	0	0
PWY-6270: isoprene biosynthesis I	18.0746	1.26263	44.5132	0	0	0	0	0	0.963236	0	0
PWY-6277: superpathway of 5-aminoimidazole ribonucleotide biosynthesis	329.084	10.449	26.9211	104.666	100.427	0.465371	5.1337	113.823	0	0	0
PWY-6277: superpathway of 5-aminoimidazole ribonucleotide biosynthesis|g__Aerococcus.s__Aerococcus_viridans	0.177332	0	0	0	0	0	0	0	0	0	0
PWY-6277: superpathway of 5-aminoimidazole ribonucleotide biosynthesis|g__Butyricicoccus.s__Butyricicoccus_pullicaecorum	0	0	1.14976	0.644999	0	0	0	7.86084	0	0	0
PWY-6277: superpathway of 5-aminoimidazole ribonucleotide biosynthesis|g__Campylobacter.s__Campylobacter_lari	0	0	0	0	86.076	0.465371	5.1337	0	0	0	0
PWY-6277: superpathway of 5-aminoimidazole ribonucleotide biosynthesis|g__Clostridium.s__Clostridium_perfringens	0.172262	0	1.17035	0.63438	0	0	0	0	0	0	0
PWY-6277: superpathway of 5-aminoimidazole ribonucleotide biosynthesis|g__Collinsella.s__Collinsella_tanakaei	0	0	0	0	0	0	0	1.34059	0	0	0
PWY-6277: superpathway of 5-aminoimidazole ribonucleotide biosynthesis|g__Desulfovibrio.s__Desulfovibrio_piger	0	0	1.09668	0	0	0	0	1.33026	0	0	0
PWY-6277: superpathway of 5-aminoimidazole ribonucleotide biosynthesis|g__Enterococcus.s__Enterococcus_cecorum	0.961562	0.291277	0.209119	0	0	0	0	0	0	0	0
PWY-6277: superpathway of 5-aminoimidazole ribonucleotide biosynthesis|g__Enterococcus.s__Enterococcus_columbae	0	0	0	0.356691	0	0	0	0	0	0	0
PWY-6277: superpathway of 5-aminoimidazole ribonucleotide biosynthesis|g__Escherichia.s__Escherichia_coli	0.15352	0	14.8683	0	0	0	0	0	0	0	0
PWY-6277: superpathway of 5-aminoimidazole ribonucleotide biosynthesis|g__Faecalibacterium.s__Faecalibacterium_prausnitzii	0	0	0	0	0	0	0	0.223528	0	0	0
PWY-6277: superpathway of 5-aminoimidazole ribonucleotide biosynthesis|g__Fusobacterium.s__Fusobacterium_mortiferum	0	0	0	3.7505	16.4934	0	0	0	0	0	0
PWY-6277: superpathway of 5-aminoimidazole ribonucleotide biosynthesis|g__Macrococcus.s__Macrococcus_caseolyticus	8.96136	0	0	0	0	0	0	0	0	0	0
PWY-6277: superpathway of 5-aminoimidazole ribonucleotide biosynthesis|g__Megamonas.s__Megamonas_rupellensis	0	7.87765	3.83709	85.6512	0	0	0	53.8391	0	0	0
PWY-6277: superpathway of 5-aminoimidazole ribonucleotide biosynthesis|g__Pseudoflavonifractor.s__Pseudoflavonifractor_capillosus	0	0	0	0.857692	0	0	0	8.72891	0	0	0
PWY-6277: superpathway of 5-aminoimidazole ribonucleotide biosynthesis|g__Pseudomonas.s__Pseudomonas_mandelii	148.637	0	0	0	0	0	0	0	0	0	0
PWY-6277: superpathway of 5-aminoimidazole ribonucleotide biosynthesis|g__Ruminococcaceae_noname.s__Ruminococcaceae_bacterium_D16	0	0	0	0.354392	0	0	0	10.6714	0	0	0
PWY-6277: superpathway of 5-aminoimidazole ribonucleotide biosynthesis|g__Subdoligranulum.s__Subdoligranulum_variabile	0	0	0	0	0	0	0	1.07533	0	0	0
PWY-6277: superpathway of 5-aminoimidazole ribonucleotide biosynthesis|g__Yarrowia.s__Yarrowia_lipolytica	0	1.20552	0	0	0	0	0	0	0	0	0
PWY-6282: palmitoleate biosynthesis I (from (5Z)-dodec-5-enoate)	23.7449	0	201.986	0	0	0	0	2.91892	0	0	0
PWY-6282: palmitoleate biosynthesis I (from (5Z)-dodec-5-enoate)|g__Escherichia.s__Escherichia_coli	0	0	178.58	0	0	0	0	0	0	0	0
PWY-6282: palmitoleate biosynthesis I (from (5Z)-dodec-5-enoate)|g__Pseudomonas.s__Pseudomonas_mandelii	0.690246	0	0	0	0	0	0	0	0	0	0
PWY-6284: superpathway of unsaturated fatty acids biosynthesis (E. coli)	0	0	8.06059	0	0	0	0	0	0	0	0
PWY-6285: superpathway of fatty acids biosynthesis (E. coli)	0	0	15.5282	0	0	0	0	0	0	0	0
PWY-6305: putrescine biosynthesis IV	0	1.07598	32.1599	16.0246	0	0	0	19.408	0	0	0
PWY-6305: putrescine biosynthesis IV|g__Desulfovibrio.s__Desulfovibrio_piger	0	0	0.29703	0	0	0	0	0	0	0	0
PWY-6305: putrescine biosynthesis IV|g__Escherichia.s__Escherichia_coli	0	0	30.8588	0	0	0	0	0	0	0	0
PWY-6305: putrescine biosynthesis IV|g__Megamonas.s__Megamonas_hypermegale	0	0	0.124757	9.07089	0	0	0	8.29564	0	0	0
PWY-6305: putrescine biosynthesis IV|g__Megamonas.s__Megamonas_rupellensis	0	0.278856	0.363843	5.97384	0	0	0	3.97599	0	0	0
PWY-6317: galactose degradation I (Leloir pathway)	1.0797	6.98644	58.4476	667.171	1.54439	0	0	185.618	0	0	0
PWY-6317: galactose degradation I (Leloir pathway)|g__Escherichia.s__Escherichia_coli	0	0	34.302	0	0	0	0	0	0	0	0
PWY-6317: galactose degradation I (Leloir pathway)|g__Fusobacterium.s__Fusobacterium_mortiferum	0	0	0	0.542355	1.50585	0	0	0	0	0	0
PWY-6317: galactose degradation I (Leloir pathway)|g__Megamonas.s__Megamonas_hypermegale	0	2.19959	4.0295	301.103	0	0	0	64.8297	0	0	0
PWY-6317: galactose degradation I (Leloir pathway)|g__Megamonas.s__Megamonas_rupellensis	0	2.62335	3.9394	302.608	0	0	0	75.7186	0	0	0
PWY-6318: L-phenylalanine degradation IV (mammalian, via side chain)	63.0102	3.79762	0	0	0	0	0	0	0	0	0
PWY-6318: L-phenylalanine degradation IV (mammalian, via side chain)|g__Pseudomonas.s__Pseudomonas_fragi	42.5814	0	0	0	0	0	0	0	0	0	0
PWY-6318: L-phenylalanine degradation IV (mammalian, via side chain)|g__Yarrowia.s__Yarrowia_lipolytica	0	3.74755	0	0	0	0	0	0	0	0	0
PWY-6353: purine nucleotides degradation II (aerobic)	0.893473	0	45.4364	0	0	0	0	0	0	0	0
PWY-6353: purine nucleotides degradation II (aerobic)|g__Escherichia.s__Escherichia_coli	0	0	44.2155	0	0	0	0	0	0	0	0
PWY-6385: peptidoglycan biosynthesis III (mycobacteria)	16.8652	1.24405	63.5278	35.9564	17.829	0	0.90312	3.05671	0.858158	0	0
PWY-6385: peptidoglycan biosynthesis III (mycobacteria)|g__Aerococcus.s__Aerococcus_viridans	2.54051	0	0	0	0	0	0	0	0	0	0
PWY-6385: peptidoglycan biosynthesis III (mycobacteria)|g__Campylobacter.s__Campylobacter_lari	0	0	0	0	4.60903	0	0	0	0	0	0
PWY-6385: peptidoglycan biosynthesis III (mycobacteria)|g__Clostridium.s__Clostridium_perfringens	0.863811	0	2.09043	2.11995	0	0	0	0	0	0	0
PWY-6385: peptidoglycan biosynthesis III (mycobacteria)|g__Escherichia.s__Escherichia_coli	0	0	48.3184	0	0	0	0	0	0	0	0
PWY-6385: peptidoglycan biosynthesis III (mycobacteria)|g__Fusobacterium.s__Fusobacterium_mortiferum	0	0	0	2.51873	4.25572	0	0	0	0	0	0
PWY-6386: UDP-N-acetylmuramoyl-pentapeptide biosynthesis II (lysine-containing)	31.077	4.23846	73.1402	58.4341	19.926	0	1.07674	56.777	1.00804	0	0
PWY-6386: UDP-N-acetylmuramoyl-pentapeptide biosynthesis II (lysine-containing)|g__Aerococcus.s__Aerococcus_viridans	3.54727	0	0	0	0	0	0	0	0	0	0
PWY-6386: UDP-N-acetylmuramoyl-pentapeptide biosynthesis II (lysine-containing)|g__Bacteroides.s__Bacteroides_plebeius	0	0	0	0	0	0	0	2.44256	0	0	0
PWY-6386: UDP-N-acetylmuramoyl-pentapeptide biosynthesis II (lysine-containing)|g__Butyricicoccus.s__Butyricicoccus_pullicaecorum	0	0	1.14167	0	0	0	0	6.04627	0	0	0
PWY-6386: UDP-N-acetylmuramoyl-pentapeptide biosynthesis II (lysine-containing)|g__Campylobacter.s__Campylobacter_lari	0	0	0	0	4.77856	0	0	0	0	0	0
PWY-6386: UDP-N-acetylmuramoyl-pentapeptide biosynthesis II (lysine-containing)|g__Clostridium.s__Clostridium_perfringens	0.928594	0	3.72723	2.77086	0	0	0	0	0	0	0
PWY-6386: UDP-N-acetylmuramoyl-pentapeptide biosynthesis II (lysine-containing)|g__Collinsella.s__Collinsella_tanakaei	0	0	0	0	0	0	0	1.35104	0	0	0
PWY-6386: UDP-N-acetylmuramoyl-pentapeptide biosynthesis II (lysine-containing)|g__Desulfovibrio.s__Desulfovibrio_piger	0	0	0.212607	0	0	0	0	0	0	0	0
PWY-6386: UDP-N-acetylmuramoyl-pentapeptide biosynthesis II (lysine-containing)|g__Enterococcus.s__Enterococcus_cecorum	3.96673	0	0.703967	0	0	0	0	0	0	0	0
PWY-6386: UDP-N-acetylmuramoyl-pentapeptide biosynthesis II (lysine-containing)|g__Enterococcus.s__Enterococcus_faecalis	0.722152	0	0	0	0	0	0	0	0.863803	0	0
PWY-6386: UDP-N-acetylmuramoyl-pentapeptide biosynthesis II (lysine-containing)|g__Erysipelotrichaceae_noname.s__Eubacterium_cylindroides	0	0	0	0.542527	0	0	0	1.11798	0	0	0
PWY-6386: UDP-N-acetylmuramoyl-pentapeptide biosynthesis II (lysine-containing)|g__Escherichia.s__Escherichia_coli	0	0	57.0458	0	0	0	0	0	0	0	0
PWY-6386: UDP-N-acetylmuramoyl-pentapeptide biosynthesis II (lysine-containing)|g__Fusobacterium.s__Fusobacterium_mortiferum	0	0	0	2.45897	4.4123	0	0	0	0	0	0
PWY-6386: UDP-N-acetylmuramoyl-pentapeptide biosynthesis II (lysine-containing)|g__Fusobacterium.s__Fusobacterium_varium	0	0	0.66222	0	0	0	0	0	0	0	0
PWY-6386: UDP-N-acetylmuramoyl-pentapeptide biosynthesis II (lysine-containing)|g__Macrococcus.s__Macrococcus_caseolyticus	3.5473	0	0	0	0	0	0	0	0	0	0
PWY-6386: UDP-N-acetylmuramoyl-pentapeptide biosynthesis II (lysine-containing)|g__Pseudoflavonifractor.s__Pseudoflavonifractor_capillosus	0	0	0	0	0	0	0	1.47032	0	0	0
PWY-6386: UDP-N-acetylmuramoyl-pentapeptide biosynthesis II (lysine-containing)|g__Ruminococcaceae_noname.s__Ruminococcaceae_bacterium_D16	0	0	0	0	0	0	0	4.38982	0	0	0
PWY-6386: UDP-N-acetylmuramoyl-pentapeptide biosynthesis II (lysine-containing)|g__Streptococcus.s__Streptococcus_suis	0	0	0	0	0	0	0	0.573481	0	0	0
PWY-6387: UDP-N-acetylmuramoyl-pentapeptide biosynthesis I (meso-diaminopimelate containing)	32.643	3.83412	68.6648	53.1539	19.5206	0	1.04439	52.9344	0.843212	0	0
PWY-6387: UDP-N-acetylmuramoyl-pentapeptide biosynthesis I (meso-diaminopimelate containing)|g__Aerococcus.s__Aerococcus_viridans	3.19147	0	0	0	0	0	0	0	0	0	0
PWY-6387: UDP-N-acetylmuramoyl-pentapeptide biosynthesis I (meso-diaminopimelate containing)|g__Bacteroides.s__Bacteroides_plebeius	0	0	0	0	0	0	0	2.40696	0	0	0
PWY-6387: UDP-N-acetylmuramoyl-pentapeptide biosynthesis I (meso-diaminopimelate containing)|g__Butyricicoccus.s__Butyricicoccus_pullicaecorum	0	0	0.856906	0	0	0	0	4.99319	0	0	0
PWY-6387: UDP-N-acetylmuramoyl-pentapeptide biosynthesis I (meso-diaminopimelate containing)|g__Campylobacter.s__Campylobacter_lari	0	0	0	0	8.9694	0	0	0	0	0	0
PWY-6387: UDP-N-acetylmuramoyl-pentapeptide biosynthesis I (meso-diaminopimelate containing)|g__Clostridium.s__Clostridium_perfringens	3.50115	0	4.08469	2.84038	0	0	0	0	0	0	0
PWY-6387: UDP-N-acetylmuramoyl-pentapeptide biosynthesis I (meso-diaminopimelate containing)|g__Collinsella.s__Collinsella_tanakaei	0	0	0	0	0	0	0	1.2733	0	0	0
PWY-6387: UDP-N-acetylmuramoyl-pentapeptide biosynthesis I (meso-diaminopimelate containing)|g__Desulfovibrio.s__Desulfovibrio_piger	0	0	0.212949	0	0	0	0	0	0	0	0
PWY-6387: UDP-N-acetylmuramoyl-pentapeptide biosynthesis I (meso-diaminopimelate containing)|g__Enterococcus.s__Enterococcus_cecorum	3.76117	0	0.632885	0	0	0	0	0	0	0	0
PWY-6387: UDP-N-acetylmuramoyl-pentapeptide biosynthesis I (meso-diaminopimelate containing)|g__Enterococcus.s__Enterococcus_faecalis	0.519754	0	0	0	0	0	0	0	0	0	0
PWY-6387: UDP-N-acetylmuramoyl-pentapeptide biosynthesis I (meso-diaminopimelate containing)|g__Erysipelotrichaceae_noname.s__Eubacterium_cylindroides	0	0	0	0.495322	0	0	0	1.06157	0	0	0
PWY-6387: UDP-N-acetylmuramoyl-pentapeptide biosynthesis I (meso-diaminopimelate containing)|g__Escherichia.s__Escherichia_coli	0	0	49.9021	0	0	0	0	0	0	0	0
PWY-6387: UDP-N-acetylmuramoyl-pentapeptide biosynthesis I (meso-diaminopimelate containing)|g__Fusobacterium.s__Fusobacterium_mortiferum	0	0	0	2.97522	8.43843	0	0	0	0	0	0
PWY-6387: UDP-N-acetylmuramoyl-pentapeptide biosynthesis I (meso-diaminopimelate containing)|g__Fusobacterium.s__Fusobacterium_varium	0	0	0.624528	0	0	0	0	0	0	0	0
PWY-6387: UDP-N-acetylmuramoyl-pentapeptide biosynthesis I (meso-diaminopimelate containing)|g__Macrococcus.s__Macrococcus_caseolyticus	3.20792	0	0	0	0	0	0	0	0	0	0
PWY-6387: UDP-N-acetylmuramoyl-pentapeptide biosynthesis I (meso-diaminopimelate containing)|g__Pseudoflavonifractor.s__Pseudoflavonifractor_capillosus	0	0	0	0	0	0	0	1.41963	0	0	0
PWY-6387: UDP-N-acetylmuramoyl-pentapeptide biosynthesis I (meso-diaminopimelate containing)|g__Ruminococcaceae_noname.s__Ruminococcaceae_bacterium_D16	0	0	0	0	0	0	0	4.15754	0	0	0
PWY-6467: Kdo transfer to lipid IVA III (Chlamydia)	0	0	2.03881	0	0	0	0	0	0	0	0
PWY-6467: Kdo transfer to lipid IVA III (Chlamydia)|g__Escherichia.s__Escherichia_coli	0	0	2.03881	0	0	0	0	0	0	0	0
PWY-6471: peptidoglycan biosynthesis IV (Enterococcus faecium)	1.25837	0	25.4197	0	0	0	0.667523	0	0	0	0
PWY-6507: 4-deoxy-L-threo-hex-4-enopyranuronate degradation	0	0	70.7348	1.02604	0	0	0	0	0	0	0
PWY-6507: 4-deoxy-L-threo-hex-4-enopyranuronate degradation|g__Escherichia.s__Escherichia_coli	0	0	69.3014	0	0	0	0	0	0	0	0
PWY-6519: 8-amino-7-oxononanoate biosynthesis I	0	0	105.249	0	0	0	0	3.1366	0	0	0
PWY-6519: 8-amino-7-oxononanoate biosynthesis I|g__Escherichia.s__Escherichia_coli	0	0	100.946	0	0	0	0	0	0	0	0
PWY-6527: stachyose degradation	0	2.73316	23.4416	13.372	0	0	0	3.85107	0	0	0
PWY-6527: stachyose degradation|g__Escherichia.s__Escherichia_coli	0	0	20.0337	0	0	0	0	0	0	0	0
PWY-6527: stachyose degradation|g__Fusobacterium.s__Fusobacterium_mortiferum	0	0	0	0.629239	0	0	0	0	0	0	0
PWY-6527: stachyose degradation|g__Megamonas.s__Megamonas_hypermegale	0	0	0.808685	4.29308	0	0	0	0.205309	0	0	0
PWY-6527: stachyose degradation|g__Megamonas.s__Megamonas_rupellensis	0	0.498471	0.577645	2.80013	0	0	0	1.84023	0	0	0
PWY-6545: pyrimidine deoxyribonucleotides de novo biosynthesis III	60.4472	3.14508	29.1024	32.4625	20.4557	0	0.812939	9.53541	0	0	0
PWY-6545: pyrimidine deoxyribonucleotides de novo biosynthesis III|g__Escherichia.s__Escherichia_coli	0	0	9.96061	0	0	0	0	0	0	0	0
PWY-6588: pyruvate fermentation to acetone	0	0	0	0.523688	0	0	0	0	0	0	0
PWY-6595: superpathway of guanosine nucleotides degradation (plants)	1.81551	0	0.458528	0	0	0	0	0	0	0	0
PWY-6606: guanosine nucleotides degradation II	1.59323	0	2.96191	0	0	0	0	0	0	0	0
PWY-6606: guanosine nucleotides degradation II|g__Escherichia.s__Escherichia_coli	0	0	0.481237	0	0	0	0	0	0	0	0
PWY-6608: guanosine nucleotides degradation III	1.74967	0	26.6321	40.6425	0	0	0	18.2906	0	0	0
PWY-6608: guanosine nucleotides degradation III|g__Escherichia.s__Escherichia_coli	0	0	26.5572	0	0	0	0	0	0	0	0
PWY-6608: guanosine nucleotides degradation III|g__Megamonas.s__Megamonas_hypermegale	0	0	0.673509	19.6516	0	0	0	6.27539	0	0	0
PWY-6608: guanosine nucleotides degradation III|g__Megamonas.s__Megamonas_rupellensis	0	0	0.639956	14.4615	0	0	0	2.75328	0	0	0
PWY-6609: adenine and adenosine salvage III	66.346	4.81553	430.667	203.029	20.4458	0	1.702	38.6078	0.727642	0	0
PWY-6609: adenine and adenosine salvage III|g__Catellicoccus.s__Catellicoccus_marimammalium	0	0	0	0	0	0	1.702	0	0	0	0
PWY-6609: adenine and adenosine salvage III|g__Clostridium.s__Clostridium_perfringens	5.60011	0	3.14851	2.74156	0	0	0	0	0	0	0
PWY-6609: adenine and adenosine salvage III|g__Desulfovibrio.s__Desulfovibrio_piger	0	0	0.305896	0	0	0	0	0	0	0	0
PWY-6609: adenine and adenosine salvage III|g__Erysipelotrichaceae_noname.s__Eubacterium_cylindroides	0	0	0.367028	0	0	0	0	1.60134	0	0	0
PWY-6609: adenine and adenosine salvage III|g__Escherichia.s__Escherichia_coli	0	0	219.154	0	0	0	0	1.30866	0	0	0
PWY-6609: adenine and adenosine salvage III|g__Fusobacterium.s__Fusobacterium_mortiferum	0	0	0	3.63501	20.4458	0	0	0	0	0	0
PWY-6609: adenine and adenosine salvage III|g__Megamonas.s__Megamonas_hypermegale	0	0.885521	1.34106	29.6505	0	0	0	5.07729	0	0	0
PWY-6609: adenine and adenosine salvage III|g__Megamonas.s__Megamonas_rupellensis	0	0.838924	1.03086	23.2296	0	0	0	12.1912	0	0	0
PWY-6609: adenine and adenosine salvage III|g__Pseudoflavonifractor.s__Pseudoflavonifractor_capillosus	0	0	0	0.39879	0	0	0	2.55393	0	0	0
PWY-6609: adenine and adenosine salvage III|g__Staphylococcus.s__Staphylococcus_equorum	0	0.361536	0	0	0	0	0	0	0	0	0
PWY-6609: adenine and adenosine salvage III|g__Staphylococcus.s__Staphylococcus_xylosus	0	1.09884	0	0	0	0	0	0	0	0	0
PWY-6612: superpathway of tetrahydrofolate biosynthesis	0	0	64.0634	0	0	0	0	0	0	0	0
PWY-6612: superpathway of tetrahydrofolate biosynthesis|g__Escherichia.s__Escherichia_coli	0	0	57.3327	0	0	0	0	0	0	0	0
PWY-6628: superpathway of L-phenylalanine biosynthesis	1.4408	0	45.3179	0	0	0	0	0	0	0	0
PWY-6628: superpathway of L-phenylalanine biosynthesis|g__Escherichia.s__Escherichia_coli	0	0	36.7087	0	0	0	0	0	0	0	0
PWY-6629: superpathway of L-tryptophan biosynthesis	0	0	14.9243	0	0	0	0	0	0	0	0
PWY-6629: superpathway of L-tryptophan biosynthesis|g__Escherichia.s__Escherichia_coli	0	0	13.9734	0	0	0	0	0	0	0	0
PWY-6630: superpathway of L-tyrosine biosynthesis	0	0	42.8382	0	0	0	0	0	0	0	0
PWY-6630: superpathway of L-tyrosine biosynthesis|g__Escherichia.s__Escherichia_coli	0	0	35.0437	0	0	0	0	0	0	0	0
PWY-6690: cinnamate and 3-hydroxycinnamate degradation to 2-oxopent-4-enoate	0	0	5.04205	0	0	0	0	0	0	0	0
PWY-6690: cinnamate and 3-hydroxycinnamate degradation to 2-oxopent-4-enoate|g__Escherichia.s__Escherichia_coli	0	0	5.04205	0	0	0	0	0	0	0	0
PWY-6700: queuosine biosynthesis	94.4632	6.29303	61.3647	76.9854	16.4023	0	0.94477	37.6046	0	0	0
PWY-6700: queuosine biosynthesis|g__Bacteroides.s__Bacteroides_coprocola	0	0	0	1.33902	0	0	0	7.03498	0	0	0
PWY-6700: queuosine biosynthesis|g__Bacteroides.s__Bacteroides_plebeius	0	0	0	3.63845	0	0	0	4.16588	0	0	0
PWY-6700: queuosine biosynthesis|g__Campylobacter.s__Campylobacter_lari	0	0	0	0	10.9517	0	0	0	0	0	0
PWY-6700: queuosine biosynthesis|g__Enterococcus.s__Enterococcus_faecalis	0.18727	0	0	0	0	0	0	0	0	0	0
PWY-6700: queuosine biosynthesis|g__Escherichia.s__Escherichia_coli	0.331653	0	55.3069	0	0	0	0	0	0	0	0
PWY-6700: queuosine biosynthesis|g__Fusobacterium.s__Fusobacterium_mortiferum	0	0	0	6.13866	0	0	0	0	0	0	0
PWY-6700: queuosine biosynthesis|g__Macrococcus.s__Macrococcus_caseolyticus	4.71285	0	0	0	0	0	0	0	0	0	0
PWY-6700: queuosine biosynthesis|g__Megamonas.s__Megamonas_rupellensis	0	1.1098	1.80281	38.1325	0	0	0	16.1873	0	0	0
PWY-6700: queuosine biosynthesis|g__Pseudomonas.s__Pseudomonas_fragi	10.8867	0	0	0	0	0	0	0	0	0	0
PWY-6700: queuosine biosynthesis|g__Pseudomonas.s__Pseudomonas_mandelii	45.1215	0	0	0	0	0	0	0	0	0	0
PWY-6700: queuosine biosynthesis|g__Staphylococcus.s__Staphylococcus_equorum	0	0.810256	0	0	0	0	0	0	0	0	0
PWY-6700: queuosine biosynthesis|g__Staphylococcus.s__Staphylococcus_xylosus	0	1.73848	0	0	0	0	0	0	0	0	0
PWY-6703: preQ0 biosynthesis	5.09116	1.92169	42.5247	50.2616	9.72549	0	0	26.2242	0	0	0
PWY-6703: preQ0 biosynthesis|g__Bacteroides.s__Bacteroides_plebeius	0	0	0	0	0	0	0	1.87772	0	0	0
PWY-6703: preQ0 biosynthesis|g__Campylobacter.s__Campylobacter_lari	0	0	0	0	9.50349	0	0	0	0	0	0
PWY-6703: preQ0 biosynthesis|g__Desulfovibrio.s__Desulfovibrio_piger	0	0	0	0	0	0	0	0.69909	0	0	0
PWY-6703: preQ0 biosynthesis|g__Escherichia.s__Escherichia_coli	0	0	36.1941	0	0	0	0	0	0	0	0
PWY-6703: preQ0 biosynthesis|g__Macrococcus.s__Macrococcus_caseolyticus	3.73654	0	0	0	0	0	0	0	0	0	0
PWY-6703: preQ0 biosynthesis|g__Megamonas.s__Megamonas_rupellensis	0	1.57534	1.77421	30.0727	0	0	0	11.5639	0	0	0
PWY-6708: ubiquinol-8 biosynthesis (prokaryotic)	230.64	0	68.8566	0	0	0	0	0	0	0	0
PWY-6708: ubiquinol-8 biosynthesis (prokaryotic)|g__Escherichia.s__Escherichia_coli	0	0	68.5267	0	0	0	0	0	0	0	0
PWY-6708: ubiquinol-8 biosynthesis (prokaryotic)|g__Pseudomonas.s__Pseudomonas_fragi	17.7227	0	0	0	0	0	0	0	0	0	0
PWY-6708: ubiquinol-8 biosynthesis (prokaryotic)|g__Pseudomonas.s__Pseudomonas_mandelii	199.811	0	0	0	0	0	0	0	0	0	0
PWY-6737: starch degradation V	0	0.828938	18.1405	42.7365	1.55586	0	0	73.9415	0.372389	0	0
PWY-6737: starch degradation V|g__Butyricicoccus.s__Butyricicoccus_pullicaecorum	0	0	0.867732	1.07377	0	0	0	20.4009	0.372389	0	0
PWY-6737: starch degradation V|g__Clostridium.s__Clostridium_perfringens	0	0	0.349703	0	0	0	0	0	0	0	0
PWY-6737: starch degradation V|g__Escherichia.s__Escherichia_coli	0	0	9.04512	0	0	0	0	0	0	0	0
PWY-6737: starch degradation V|g__Fusobacterium.s__Fusobacterium_mortiferum	0	0	0	3.03343	1.55586	0	0	0	0	0	0
PWY-6737: starch degradation V|g__Megamonas.s__Megamonas_hypermegale	0	0.135231	0.126255	8.49283	0	0	0	7.86482	0	0	0
PWY-6737: starch degradation V|g__Megamonas.s__Megamonas_rupellensis	0	0.564969	1.03001	21.3907	0	0	0	26.6231	0	0	0
PWY-6737: starch degradation V|g__Pseudoflavonifractor.s__Pseudoflavonifractor_capillosus	0	0	0	0	0	0	0	0.254566	0	0	0
PWY-6737: starch degradation V|g__Ruminococcaceae_noname.s__Ruminococcaceae_bacterium_D16	0	0	0.388873	0	0	0	0	3.41212	0	0	0
PWY-6737: starch degradation V|g__Streptococcus.s__Streptococcus_infantarius	0	0	0.219366	0	0	0	0	0	0	0	0
PWY-6737: starch degradation V|g__Streptococcus.s__Streptococcus_lutetiensis	0	0	0.243665	0.729379	0	0	0	0	0	0	0
PWY-6749: CMP-legionaminate biosynthesis I	0	0	0	0	0.949337	0	0	0	0	0	0
PWY-6749: CMP-legionaminate biosynthesis I|g__Campylobacter.s__Campylobacter_jejuni	0	0	0	0	0.455634	0	0	0	0	0	0
PWY-6803: phosphatidylcholine acyl editing	0.415851	0	71.6905	0	0	0	0	0	0	0	0
PWY-6803: phosphatidylcholine acyl editing|g__Escherichia.s__Escherichia_coli	0.415851	0	71.4886	0	0	0	0	0	0	0	0
PWY-6803: phosphatidylcholine acyl editing|g__Klebsiella.s__Klebsiella_pneumoniae	0	0	0.231777	0	0	0	0	0	0	0	0
PWY-6823: molybdenum cofactor biosynthesis	0	0	59.023	0	0	0	0	0	0	0	0
PWY-6823: molybdenum cofactor biosynthesis|g__Escherichia.s__Escherichia_coli	0	0	58.7622	0	0	0	0	0	0	0	0
PWY-6859: all-trans-farnesol biosynthesis	0.264533	0	57.3629	0	0	0	0	0	0	0	0
PWY-6859: all-trans-farnesol biosynthesis|g__Escherichia.s__Escherichia_coli	0.224761	0	56.2942	0	0	0	0	0	0	0	0
PWY-6891: thiazole biosynthesis II (Bacillus)	1.16155	0	11.2394	0	0	0	0	0	0	0	0
PWY-6892: thiazole biosynthesis I (E. coli)	1.44942	0	19.8743	0	0	0	0	0	0	0	0
PWY-6892: thiazole biosynthesis I (E. coli)|g__Escherichia.s__Escherichia_coli	0	0	12.2814	0	0	0	0	0	0	0	0
PWY-6895: superpathway of thiamin diphosphate biosynthesis II	2.17157	0	6.65043	0	0	0	0	0	0	0	0
PWY-6897: thiamin salvage II	1.51959	0	33.061	11.7083	0	0	0	7.86535	0	0	0
PWY-6897: thiamin salvage II|g__Escherichia.s__Escherichia_coli	0	0	31.9427	0	0	0	0	0	0	0	0
PWY-6901: superpathway of glucose and xylose degradation	0.87253	0	51.1607	0	0	0	0	0	0	0	0
PWY-6901: superpathway of glucose and xylose degradation|g__Escherichia.s__Escherichia_coli	0	0	29.0995	0	0	0	0	0	0	0	0
PWY-6936: seleno-amino acid biosynthesis	2.65082	0	55.7985	0	7.28999	0	0.71544	0.811947	0.979948	0	0
PWY-6936: seleno-amino acid biosynthesis|g__Aerococcus.s__Aerococcus_viridans	1.73974	0	0	0	0	0	0	0	0	0	0
PWY-6936: seleno-amino acid biosynthesis|g__Campylobacter.s__Campylobacter_lari	0	0	0	0	7.27123	0	0.71544	0	0	0	0
PWY-6936: seleno-amino acid biosynthesis|g__Escherichia.s__Escherichia_coli	0	0	53.5202	0	0	0	0	0	0	0	0
PWY-6969: TCA cycle V (2-oxoglutarate:ferredoxin oxidoreductase)	0	12.1085	23.0253	1.62665	0	0	0	0	0	0	0
PWY-6969: TCA cycle V (2-oxoglutarate:ferredoxin oxidoreductase)|g__Escherichia.s__Escherichia_coli	0	0	21.1561	0	0	0	0	0	0	0	0
PWY-7003: glycerol degradation to butanol	0	0	0	1.0787	0	0	0	0	0	0	0
PWY-7007: methyl ketone biosynthesis	0	0	0.861407	0	0	0	0	0	0	0	0
PWY-7013: L-1,2-propanediol degradation	0	0	5.72631	0	0	0	0	0	0	0	0
PWY-7013: L-1,2-propanediol degradation|g__Escherichia.s__Escherichia_coli	0	0	5.71818	0	0	0	0	0	0	0	0
PWY-7039: phosphatidate metabolism, as a signaling molecule	0	0	16.6221	0	0	0	0	0	0	0	0
PWY-7039: phosphatidate metabolism, as a signaling molecule|g__Escherichia.s__Escherichia_coli	0	0	16.6221	0	0	0	0	0	0	0	0
PWY-7111: pyruvate fermentation to isobutanol (engineered)	110.212	7.07612	84.6828	46.4735	33.4749	0	2.46131	250.685	1.81513	0	0
PWY-7111: pyruvate fermentation to isobutanol (engineered)|g__Aerococcus.s__Aerococcus_viridans	1.11941	0	0	0	0	0	0	0	0	0	0
PWY-7111: pyruvate fermentation to isobutanol (engineered)|g__Bacteroides.s__Bacteroides_plebeius	0	0	0	5.54838	0	0	0	6.16185	0	0	0
PWY-7111: pyruvate fermentation to isobutanol (engineered)|g__Butyricicoccus.s__Butyricicoccus_pullicaecorum	0.458402	0	3.4361	2.0432	0	0	0	29.8043	0.896694	0	0
PWY-7111: pyruvate fermentation to isobutanol (engineered)|g__Campylobacter.s__Campylobacter_lari	0	0	0	0	33.3839	0	2.46131	0	0	0	0
PWY-7111: pyruvate fermentation to isobutanol (engineered)|g__Collinsella.s__Collinsella_tanakaei	0	0	0	0	0	0	0	0.280223	0	0	0
PWY-7111: pyruvate fermentation to isobutanol (engineered)|g__Desulfovibrio.s__Desulfovibrio_piger	0	0	1.87265	0	0	0	0	1.97786	0	0	0
PWY-7111: pyruvate fermentation to isobutanol (engineered)|g__Enterococcus.s__Enterococcus_cecorum	0.618789	0.154451	0.163286	0	0	0	0	0	0	0	0
PWY-7111: pyruvate fermentation to isobutanol (engineered)|g__Erysipelotrichaceae_noname.s__Eubacterium_cylindroides	0	0.501266	0.2985	0.36178	0	0	0	6.47808	0	0	0
PWY-7111: pyruvate fermentation to isobutanol (engineered)|g__Escherichia.s__Escherichia_coli	0.210364	0	60.3891	0	0	0	0	0.311134	0	0	0
PWY-7111: pyruvate fermentation to isobutanol (engineered)|g__Faecalibacterium.s__Faecalibacterium_prausnitzii	0	0	0	0	0	0	0	3.22376	0	0	0
PWY-7111: pyruvate fermentation to isobutanol (engineered)|g__Fusobacterium.s__Fusobacterium_mortiferum	0	0	0	0.720829	0	0	0	0	0	0	0
PWY-7111: pyruvate fermentation to isobutanol (engineered)|g__Macrococcus.s__Macrococcus_caseolyticus	1.08474	0	0	0	0	0	0	0	0	0	0
PWY-7111: pyruvate fermentation to isobutanol (engineered)|g__Megamonas.s__Megamonas_hypermegale	0	0.385334	1.16426	4.55256	0	0	0	61.71	0	0	0
PWY-7111: pyruvate fermentation to isobutanol (engineered)|g__Megamonas.s__Megamonas_rupellensis	0	0.195414	1.57785	8.60122	0	0	0	81.2558	0	0	0
PWY-7111: pyruvate fermentation to isobutanol (engineered)|g__Pseudoflavonifractor.s__Pseudoflavonifractor_capillosus	0	0	0	1.96062	0	0	0	15.0497	0	0	0
PWY-7111: pyruvate fermentation to isobutanol (engineered)|g__Pseudomonas.s__Pseudomonas_fragi	50.0274	0	0	0	0	0	0	0	0	0	0
PWY-7111: pyruvate fermentation to isobutanol (engineered)|g__Pseudomonas.s__Pseudomonas_mandelii	49.0864	0	0	0	0	0	0	0	0	0	0
PWY-7111: pyruvate fermentation to isobutanol (engineered)|g__Ruminococcaceae_noname.s__Ruminococcaceae_bacterium_D16	0	0	0.370742	2.65226	0	0	0	22.1041	0	0	0
PWY-7111: pyruvate fermentation to isobutanol (engineered)|g__Staphylococcus.s__Staphylococcus_equorum	0	0.720026	0	0	0	0	0	0	0	0	0
PWY-7111: pyruvate fermentation to isobutanol (engineered)|g__Streptococcus.s__Streptococcus_macedonicus	0	0	4.29468	0.320104	0	0	0	0	0	0	0
PWY-7111: pyruvate fermentation to isobutanol (engineered)|g__Subdoligranulum.s__Subdoligranulum_variabile	0	0	0	0	0	0	0	1.78292	0	0	0
PWY-7117: C4 photosynthetic carbon assimilation cycle, PEPCK type	20.5796	0	7.82134	6.69484	0	0	0	0	0	0	0
PWY-7117: C4 photosynthetic carbon assimilation cycle, PEPCK type|g__Pseudomonas.s__Pseudomonas_fragi	0.189651	0	0	0	0	0	0	0	0	0	0
PWY-7117: C4 photosynthetic carbon assimilation cycle, PEPCK type|g__Pseudomonas.s__Pseudomonas_mandelii	16.0579	0	0	0	0	0	0	0	0	0	0
PWY-7184: pyrimidine deoxyribonucleotides de novo biosynthesis I	69.8874	2.30809	62.7663	27.3982	15.1116	0	0	9.14176	0	0	0
PWY-7184: pyrimidine deoxyribonucleotides de novo biosynthesis I|g__Aerococcus.s__Aerococcus_viridans	2.0285	0	0	0	0	0	0	0	0	0	0
PWY-7184: pyrimidine deoxyribonucleotides de novo biosynthesis I|g__Escherichia.s__Escherichia_coli	0	0	46.9574	0	0	0	0	0	0	0	0
PWY-7187: pyrimidine deoxyribonucleotides de novo biosynthesis II	10.0396	0.937102	5.26416	14.0697	13.363	0	0.669084	0	0	0	0
PWY-7187: pyrimidine deoxyribonucleotides de novo biosynthesis II|g__Aerococcus.s__Aerococcus_viridans	1.99195	0	0	0	0	0	0	0	0	0	0
PWY-7196: superpathway of pyrimidine ribonucleosides salvage	0	6.41523	23.8518	45.0847	0	0	0	0	0	0	0
PWY-7197: pyrimidine deoxyribonucleotide phosphorylation	39.283	3.74779	46.5671	27.6262	29.9619	0	0.789557	31.1785	1.08511	0	0
PWY-7197: pyrimidine deoxyribonucleotide phosphorylation|g__Aerococcus.s__Aerococcus_viridans	2.19521	0	0	0	0	0	0	0	0	0	0
PWY-7197: pyrimidine deoxyribonucleotide phosphorylation|g__Campylobacter.s__Campylobacter_lari	0	0	0	0	16.4093	0	0	0	0	0	0
PWY-7197: pyrimidine deoxyribonucleotide phosphorylation|g__Collinsella.s__Collinsella_tanakaei	0	0	0	0	0	0	0	0.743651	0	0	0
PWY-7197: pyrimidine deoxyribonucleotide phosphorylation|g__Escherichia.s__Escherichia_coli	0	0	33.0154	0	0	0	0	0	0	0	0
PWY-7197: pyrimidine deoxyribonucleotide phosphorylation|g__Macrococcus.s__Macrococcus_caseolyticus	4.49907	0	0	0	0	0	0	0	0	0	0
PWY-7197: pyrimidine deoxyribonucleotide phosphorylation|g__Megamonas.s__Megamonas_rupellensis	0	0	0.301876	5.39679	0	0	0	2.94326	0	0	0
PWY-7197: pyrimidine deoxyribonucleotide phosphorylation|g__Staphylococcus.s__Staphylococcus_xylosus	0	0.553929	0	0	0	0	0	0	0	0	0
PWY-7198: pyrimidine deoxyribonucleotides de novo biosynthesis IV	49.8302	0.617688	10.0196	18.4272	0	0	0	7.49499	0	0	0
PWY-7198: pyrimidine deoxyribonucleotides de novo biosynthesis IV|g__Escherichia.s__Escherichia_coli	0	0	8.05995	0	0	0	0	0	0	0	0
PWY-7199: pyrimidine deoxyribonucleosides salvage	7.05468	1.92853	53.3884	9.43025	15.6258	0	0	0	0	0	0
PWY-7199: pyrimidine deoxyribonucleosides salvage|g__Enterococcus.s__Enterococcus_faecium	0	0	0.411251	0	0	0	0	0	0	0	0
PWY-7199: pyrimidine deoxyribonucleosides salvage|g__Escherichia.s__Escherichia_coli	0	0	23.2353	0	0	0	0	0	0	0	0
PWY-7199: pyrimidine deoxyribonucleosides salvage|g__Fusobacterium.s__Fusobacterium_mortiferum	0	0	0	1.10325	15.6258	0	0	0	0	0	0
PWY-7200: superpathway of pyrimidine deoxyribonucleoside salvage	0	0	1.9623	0	0	0	0	0	0	0	0
PWY-7204: pyridoxal 5'-phosphate salvage II (plants)	0.995185	0	0	0	0	0	0	0	0	0	0
PWY-7208: superpathway of pyrimidine nucleobases salvage	344.713	19.8496	71.1809	394.883	51.8503	0	2.08064	141.92	5.87158	0	0
PWY-7208: superpathway of pyrimidine nucleobases salvage|g__Aerococcus.s__Aerococcus_viridans	2.02182	0	0	0	0	0	0	0	0	0	0
PWY-7208: superpathway of pyrimidine nucleobases salvage|g__Butyricicoccus.s__Butyricicoccus_pullicaecorum	0	0	0	0	0	0	0	2.90235	0	0	0
PWY-7208: superpathway of pyrimidine nucleobases salvage|g__Campylobacter.s__Campylobacter_jejuni	0	0	0	0	0.48601	0	0	0	0	0	0
PWY-7208: superpathway of pyrimidine nucleobases salvage|g__Clostridium.s__Clostridium_perfringens	0.878937	0	1.81223	0	0	0	0	0	0	0	0
PWY-7208: superpathway of pyrimidine nucleobases salvage|g__Collinsella.s__Collinsella_tanakaei	0	0	0	0	0	0	0	2.90405	0	0	0
PWY-7208: superpathway of pyrimidine nucleobases salvage|g__Escherichia.s__Escherichia_coli	0	0	48.8123	0	0	0	0	0	0	0	0
PWY-7208: superpathway of pyrimidine nucleobases salvage|g__Macrococcus.s__Macrococcus_caseolyticus	5.1435	0	0	0	0	0	0	0	0	0	0
PWY-7208: superpathway of pyrimidine nucleobases salvage|g__Megamonas.s__Megamonas_hypermegale	0	4.382	1.52542	87.4058	0	0	0	33.4295	0	0	0
PWY-7208: superpathway of pyrimidine nucleobases salvage|g__Megamonas.s__Megamonas_rupellensis	0	4.17801	5.59802	168.512	0	0	0	68.7852	0	0	0
PWY-7208: superpathway of pyrimidine nucleobases salvage|g__Pseudomonas.s__Pseudomonas_fragi	27.4114	0	0	0	0	0	0	0	0	0	0
PWY-7208: superpathway of pyrimidine nucleobases salvage|g__Pseudomonas.s__Pseudomonas_mandelii	275.31	0	0	0	0	0	0	0	0	0	0
PWY-7208: superpathway of pyrimidine nucleobases salvage|g__Staphylococcus.s__Staphylococcus_xylosus	0	1.73143	0	0	0	0	0	0	0	0	0
PWY-7208: superpathway of pyrimidine nucleobases salvage|g__Yarrowia.s__Yarrowia_lipolytica	0	1.6692	0	0	0	0	0	0	0	0	0
PWY-7210: pyrimidine deoxyribonucleotides biosynthesis from CTP	93.7718	0.908622	13.3644	27.8355	0	0	0	8.45749	0	0	0
PWY-7210: pyrimidine deoxyribonucleotides biosynthesis from CTP|g__Escherichia.s__Escherichia_coli	0	0	10.6212	0	0	0	0	0	0	0	0
PWY-7211: superpathway of pyrimidine deoxyribonucleotides de novo biosynthesis	3.0314	3.53965	29.8274	35.0759	0	0	0	14.722	0	0	0
PWY-7211: superpathway of pyrimidine deoxyribonucleotides de novo biosynthesis|g__Escherichia.s__Escherichia_coli	0	0	16.5297	0	0	0	0	0	0	0	0
PWY-7219: adenosine ribonucleotides de novo biosynthesis	592.694	66.7973	449.818	931.043	290.806	0.696821	9.23509	377.115	19.9939	2.47067	1.95644
PWY-7219: adenosine ribonucleotides de novo biosynthesis|g__Aerococcus.s__Aerococcus_viridans	4.07361	0	0	0	0	0	0	0	0	0	0
PWY-7219: adenosine ribonucleotides de novo biosynthesis|g__Bacteroides.s__Bacteroides_coprocola	0	0	0	5.67818	0	0	0	10.021	0	0	0
PWY-7219: adenosine ribonucleotides de novo biosynthesis|g__Bacteroides.s__Bacteroides_plebeius	0	0	0	14.4184	0	0	0	10.0774	0	0	0
PWY-7219: adenosine ribonucleotides de novo biosynthesis|g__Butyricicoccus.s__Butyricicoccus_pullicaecorum	0.260499	0	5.35237	5.81318	0	0	0	43.3145	5.37089	0	0
PWY-7219: adenosine ribonucleotides de novo biosynthesis|g__Campylobacter.s__Campylobacter_lari	0	0	0	0	139.488	0.696821	7.97315	0	1.28231	0	0
PWY-7219: adenosine ribonucleotides de novo biosynthesis|g__Clostridium.s__Clostridium_perfringens	6.8825	0	8.91135	6.08605	0	0	0	0	0	2.47067	1.95644
PWY-7219: adenosine ribonucleotides de novo biosynthesis|g__Collinsella.s__Collinsella_tanakaei	0	0	0	0	0	0	0	1.82313	0	0	0
PWY-7219: adenosine ribonucleotides de novo biosynthesis|g__Debaryomyces.s__Debaryomyces_hansenii	0	0	1.70536	4.78273	0	0	0	0	0	0	0
PWY-7219: adenosine ribonucleotides de novo biosynthesis|g__Desulfovibrio.s__Desulfovibrio_desulfuricans	0.212946	0	0	0	0	0	0	0	0	0	0
PWY-7219: adenosine ribonucleotides de novo biosynthesis|g__Desulfovibrio.s__Desulfovibrio_piger	0	0	2.70553	0	0	0	0	8.59953	0	0	0
PWY-7219: adenosine ribonucleotides de novo biosynthesis|g__Enterococcus.s__Enterococcus_cecorum	11.917	1.06892	4.61689	0.86285	0	0	0	0	0	0	0
PWY-7219: adenosine ribonucleotides de novo biosynthesis|g__Enterococcus.s__Enterococcus_columbae	0	0	2.03742	10.4095	0	0	0	0	0	0	0
PWY-7219: adenosine ribonucleotides de novo biosynthesis|g__Enterococcus.s__Enterococcus_faecalis	1.27232	0.282892	0	0	0	0	0.356573	0	0	0	0
PWY-7219: adenosine ribonucleotides de novo biosynthesis|g__Enterococcus.s__Enterococcus_faecium	0	0	0.462939	0	0	0	0	0	0	0	0
PWY-7219: adenosine ribonucleotides de novo biosynthesis|g__Enterococcus.s__Enterococcus_mundtii	0	0	0.194984	0	0	0	0	0	0	0	0
PWY-7219: adenosine ribonucleotides de novo biosynthesis|g__Erysipelotrichaceae_noname.s__Eubacterium_cylindroides	0	1.76586	1.13958	4.21445	0	0	0	9.13415	0	0	0
PWY-7219: adenosine ribonucleotides de novo biosynthesis|g__Escherichia.s__Escherichia_coli	1.02192	0	185.563	0	0	0	0	1.52471	0	0	0
PWY-7219: adenosine ribonucleotides de novo biosynthesis|g__Faecalibacterium.s__Faecalibacterium_prausnitzii	0	0	0	0	0	0	0	7.75685	0	0	0
PWY-7219: adenosine ribonucleotides de novo biosynthesis|g__Fusobacterium.s__Fusobacterium_mortiferum	0	0	0	2.87177	14.8441	0	0	0	0	0	0
PWY-7219: adenosine ribonucleotides de novo biosynthesis|g__Fusobacterium.s__Fusobacterium_varium	0	0	0.522517	0	0	0	0	0	0	0	0
PWY-7219: adenosine ribonucleotides de novo biosynthesis|g__Macrococcus.s__Macrococcus_caseolyticus	4.34598	0	0	0	0	0	0	0	0	0	0
PWY-7219: adenosine ribonucleotides de novo biosynthesis|g__Megamonas.s__Megamonas_hypermegale	0	8.51399	9.78873	181.2	0	0	0	81.3442	0	0	0
PWY-7219: adenosine ribonucleotides de novo biosynthesis|g__Megamonas.s__Megamonas_rupellensis	0	14.967	14.3008	254.768	0	0	0	119.427	0	0	0
PWY-7219: adenosine ribonucleotides de novo biosynthesis|g__Pseudoflavonifractor.s__Pseudoflavonifractor_capillosus	0	0	0	2.33366	0	0	0	3.09438	0	0	0
PWY-7219: adenosine ribonucleotides de novo biosynthesis|g__Pseudomonas.s__Pseudomonas_fragi	216.416	0	0	0	0	0	0	0	0	0	0
PWY-7219: adenosine ribonucleotides de novo biosynthesis|g__Pseudomonas.s__Pseudomonas_mandelii	127.337	0	0	0	0	0	0	0	0	0	0
PWY-7219: adenosine ribonucleotides de novo biosynthesis|g__Ruminococcaceae_noname.s__Ruminococcaceae_bacterium_D16	0	0	2.77229	8.19864	0	0	0	24.82	0	0	0
PWY-7219: adenosine ribonucleotides de novo biosynthesis|g__Staphylococcus.s__Staphylococcus_equorum	0	1.41951	0	0	0	0	0	0	0	0	0
PWY-7219: adenosine ribonucleotides de novo biosynthesis|g__Staphylococcus.s__Staphylococcus_xylosus	0	3.61998	0	0	0	0	0	0	0	0	0
PWY-7219: adenosine ribonucleotides de novo biosynthesis|g__Streptococcus.s__Streptococcus_infantarius	0	0	59.6053	0	0	0	0	0	0	0	0
PWY-7219: adenosine ribonucleotides de novo biosynthesis|g__Streptococcus.s__Streptococcus_lutetiensis	0	0	21.5713	220.837	0	0	0	0	0	0	0
PWY-7219: adenosine ribonucleotides de novo biosynthesis|g__Streptococcus.s__Streptococcus_macedonicus	0	0	0.29432	0	0	0	0	0	0	0	0
PWY-7219: adenosine ribonucleotides de novo biosynthesis|g__Streptococcus.s__Streptococcus_pasteurianus	0	0	1.16366	0	0	0	0	0	0	0	0
PWY-7219: adenosine ribonucleotides de novo biosynthesis|g__Subdoligranulum.s__Subdoligranulum_variabile	0	0	2.41373	0	0	0	0	9.89966	0	0	0
PWY-7219: adenosine ribonucleotides de novo biosynthesis|g__Yarrowia.s__Yarrowia_lipolytica	0	7.90111	0	0	0	0	0	0	0	0	0
PWY-7220: adenosine deoxyribonucleotides de novo biosynthesis II	2649.08	6.59646	58.4136	36.8359	75.6416	0	0.896849	5.60898	1.04882	0	0
PWY-7220: adenosine deoxyribonucleotides de novo biosynthesis II|g__Aerococcus.s__Aerococcus_viridans	2.96771	0	0.622429	0	0	0	0	0	0	0	0
PWY-7220: adenosine deoxyribonucleotides de novo biosynthesis II|g__Catellicoccus.s__Catellicoccus_marimammalium	0	0	0	0	0	0	0.152393	0	0	0	0
PWY-7220: adenosine deoxyribonucleotides de novo biosynthesis II|g__Clostridium.s__Clostridium_perfringens	0.702751	0	1.484	0	0	0	0	0	0	0	0
PWY-7220: adenosine deoxyribonucleotides de novo biosynthesis II|g__Collinsella.s__Collinsella_tanakaei	0	0	0	0	0	0	0	2.52776	0	0	0
PWY-7220: adenosine deoxyribonucleotides de novo biosynthesis II|g__Escherichia.s__Escherichia_coli	0	0	40.5441	0	0	0	0	0	0	0	0
PWY-7220: adenosine deoxyribonucleotides de novo biosynthesis II|g__Fusobacterium.s__Fusobacterium_mortiferum	0	0	0	8.07223	49.0558	0	0	0	0	0	0
PWY-7220: adenosine deoxyribonucleotides de novo biosynthesis II|g__Pseudomonas.s__Pseudomonas_fragi	754.79	0	0	0	0	0	0	0	0	0	0
PWY-7220: adenosine deoxyribonucleotides de novo biosynthesis II|g__Pseudomonas.s__Pseudomonas_mandelii	1782.73	0	0	0	0	0	0	0	0	0	0
PWY-7220: adenosine deoxyribonucleotides de novo biosynthesis II|g__Staphylococcus.s__Staphylococcus_xylosus	0	0.891483	0	0	0	0	0	0	0	0	0
PWY-7220: adenosine deoxyribonucleotides de novo biosynthesis II|g__Yarrowia.s__Yarrowia_lipolytica	0	2.00246	0	0	0	0	0	0	0	0	0
PWY-7221: guanosine ribonucleotides de novo biosynthesis	1384.17	16.4245	266.379	313.47	537.151	0	6.89104	81.7094	7.94655	2.33187	0.5214
PWY-7221: guanosine ribonucleotides de novo biosynthesis|g__Aerococcus.s__Aerococcus_viridans	5.95892	0	0	0	0	0	0	0	0	0	0
PWY-7221: guanosine ribonucleotides de novo biosynthesis|g__Bacteroides.s__Bacteroides_plebeius	0	0	0	7.09307	0	0	0	6.38005	0	0	0
PWY-7221: guanosine ribonucleotides de novo biosynthesis|g__Butyricicoccus.s__Butyricicoccus_pullicaecorum	0	0	1.09317	0	0	0	0	3.32572	0	0	0
PWY-7221: guanosine ribonucleotides de novo biosynthesis|g__Campylobacter.s__Campylobacter_lari	0	0	0	0	75.4861	0	4.7915	0	1.86509	0	0
PWY-7221: guanosine ribonucleotides de novo biosynthesis|g__Catellicoccus.s__Catellicoccus_marimammalium	0	0	0	0	0	0	1.43171	0	0	0	0
PWY-7221: guanosine ribonucleotides de novo biosynthesis|g__Clostridium.s__Clostridium_perfringens	3.97181	0	3.53533	1.30847	0	0	0	0	0	2.33187	0.5214
PWY-7221: guanosine ribonucleotides de novo biosynthesis|g__Collinsella.s__Collinsella_tanakaei	0	0	0	0	0	0	0	2.92015	0	0	0
PWY-7221: guanosine ribonucleotides de novo biosynthesis|g__Desulfovibrio.s__Desulfovibrio_piger	0	0	0.46349	0	0	0	0	1.86757	0	0	0
PWY-7221: guanosine ribonucleotides de novo biosynthesis|g__Enterococcus.s__Enterococcus_cecorum	12.1045	1.12493	4.77484	2.34633	0	0	0	0	0	0	0
PWY-7221: guanosine ribonucleotides de novo biosynthesis|g__Enterococcus.s__Enterococcus_columbae	0	0	4.48494	11.8007	0	0	0	0	0	0	0
PWY-7221: guanosine ribonucleotides de novo biosynthesis|g__Enterococcus.s__Enterococcus_faecalis	1.77424	0.168393	0.191515	0	0	0	0.214815	0	4.86527	0	0
PWY-7221: guanosine ribonucleotides de novo biosynthesis|g__Enterococcus.s__Enterococcus_faecium	0	0	2.82081	0	0	0	0	0	0	0	0
PWY-7221: guanosine ribonucleotides de novo biosynthesis|g__Enterococcus.s__Enterococcus_mundtii	0	0	0.454689	0	0	0	0	0	0	0	0
PWY-7221: guanosine ribonucleotides de novo biosynthesis|g__Escherichia.s__Escherichia_coli	0.559721	0	138.16	0	0	0	0	0	0	0	0
PWY-7221: guanosine ribonucleotides de novo biosynthesis|g__Fusobacterium.s__Fusobacterium_mortiferum	0	0	0	40.1024	395.796	0	0	0	0	0	0
PWY-7221: guanosine ribonucleotides de novo biosynthesis|g__Fusobacterium.s__Fusobacterium_varium	0	0	0.626129	0	0	0	0	0	0	0	0
PWY-7221: guanosine ribonucleotides de novo biosynthesis|g__Klebsiella.s__Klebsiella_pneumoniae	0	0	0.168771	0	0	0	0	0	0	0	0
PWY-7221: guanosine ribonucleotides de novo biosynthesis|g__Macrococcus.s__Macrococcus_caseolyticus	19.0998	0	0	0	0	0	0	0	0	0	0
PWY-7221: guanosine ribonucleotides de novo biosynthesis|g__Mucispirillum.s__Mucispirillum_schaedleri	0	0	0	0	0.777697	0	0	0	0	0	0
PWY-7221: guanosine ribonucleotides de novo biosynthesis|g__Pseudoflavonifractor.s__Pseudoflavonifractor_capillosus	0	0	0	0.935773	0	0	0	2.09245	0	0	0
PWY-7221: guanosine ribonucleotides de novo biosynthesis|g__Pseudomonas.s__Pseudomonas_fragi	164.449	0	0	0	0	0	0	0	0	0	0
PWY-7221: guanosine ribonucleotides de novo biosynthesis|g__Pseudomonas.s__Pseudomonas_mandelii	1006.61	0	0	0	0	0	0	0	0	0	0
PWY-7221: guanosine ribonucleotides de novo biosynthesis|g__Ruminococcaceae_noname.s__Ruminococcaceae_bacterium_D16	0	0	0.813087	1.63538	0	0	0	8.77822	0	0	0
PWY-7221: guanosine ribonucleotides de novo biosynthesis|g__Staphylococcus.s__Staphylococcus_xylosus	0	1.62746	0	0	0	0	0	0	0	0	0
PWY-7221: guanosine ribonucleotides de novo biosynthesis|g__Streptococcus.s__Streptococcus_infantarius	0	0	5.5444	0	0	0	0	0	0	0	0
PWY-7221: guanosine ribonucleotides de novo biosynthesis|g__Streptococcus.s__Streptococcus_lutetiensis	0	0	13.5372	30.7647	0	0	0	0	0	0	0
PWY-7221: guanosine ribonucleotides de novo biosynthesis|g__Streptococcus.s__Streptococcus_macedonicus	0	0	13.4538	19.9247	0	0	0	0	0	0	0
PWY-7221: guanosine ribonucleotides de novo biosynthesis|g__Streptococcus.s__Streptococcus_pasteurianus	0	0	10.9144	12.0047	0	0	0	0	0	0	0
PWY-7221: guanosine ribonucleotides de novo biosynthesis|g__Yarrowia.s__Yarrowia_lipolytica	0	3.18954	0	0	0	0	0	0	0	0	0
PWY-7222: guanosine deoxyribonucleotides de novo biosynthesis II	2649.08	6.59646	58.4136	36.8359	75.6416	0	0.896849	5.60898	1.04882	0	0
PWY-7222: guanosine deoxyribonucleotides de novo biosynthesis II|g__Aerococcus.s__Aerococcus_viridans	2.96771	0	0.622429	0	0	0	0	0	0	0	0
PWY-7222: guanosine deoxyribonucleotides de novo biosynthesis II|g__Catellicoccus.s__Catellicoccus_marimammalium	0	0	0	0	0	0	0.152393	0	0	0	0
PWY-7222: guanosine deoxyribonucleotides de novo biosynthesis II|g__Clostridium.s__Clostridium_perfringens	0.702751	0	1.484	0	0	0	0	0	0	0	0
PWY-7222: guanosine deoxyribonucleotides de novo biosynthesis II|g__Collinsella.s__Collinsella_tanakaei	0	0	0	0	0	0	0	2.52776	0	0	0
PWY-7222: guanosine deoxyribonucleotides de novo biosynthesis II|g__Escherichia.s__Escherichia_coli	0	0	40.5441	0	0	0	0	0	0	0	0
PWY-7222: guanosine deoxyribonucleotides de novo biosynthesis II|g__Fusobacterium.s__Fusobacterium_mortiferum	0	0	0	8.07223	49.0558	0	0	0	0	0	0
PWY-7222: guanosine deoxyribonucleotides de novo biosynthesis II|g__Pseudomonas.s__Pseudomonas_fragi	754.79	0	0	0	0	0	0	0	0	0	0
PWY-7222: guanosine deoxyribonucleotides de novo biosynthesis II|g__Pseudomonas.s__Pseudomonas_mandelii	1782.73	0	0	0	0	0	0	0	0	0	0
PWY-7222: guanosine deoxyribonucleotides de novo biosynthesis II|g__Staphylococcus.s__Staphylococcus_xylosus	0	0.891483	0	0	0	0	0	0	0	0	0
PWY-7222: guanosine deoxyribonucleotides de novo biosynthesis II|g__Yarrowia.s__Yarrowia_lipolytica	0	2.00246	0	0	0	0	0	0	0	0	0
PWY-7228: superpathway of guanosine nucleotides de novo biosynthesis I	1651.45	10.2295	98.1801	286.692	457.066	0	3.87283	72.8068	7.10041	0	0
PWY-7228: superpathway of guanosine nucleotides de novo biosynthesis I|g__Aerococcus.s__Aerococcus_viridans	4.15932	0	0	0	0	0	0	0	0	0	0
PWY-7228: superpathway of guanosine nucleotides de novo biosynthesis I|g__Campylobacter.s__Campylobacter_lari	0	0	0	0	17.4965	0	0.886453	0	1.05063	0	0
PWY-7228: superpathway of guanosine nucleotides de novo biosynthesis I|g__Clostridium.s__Clostridium_perfringens	1.23813	0	2.21532	0	0	0	0	0	0	0	0
PWY-7228: superpathway of guanosine nucleotides de novo biosynthesis I|g__Collinsella.s__Collinsella_tanakaei	0	0	0	0	0	0	0	2.80452	0	0	0
PWY-7228: superpathway of guanosine nucleotides de novo biosynthesis I|g__Escherichia.s__Escherichia_coli	0	0	63.4516	0	0	0	0	0	0	0	0
PWY-7228: superpathway of guanosine nucleotides de novo biosynthesis I|g__Macrococcus.s__Macrococcus_caseolyticus	6.86211	0	0	0	0	0	0	0	0	0	0
PWY-7228: superpathway of guanosine nucleotides de novo biosynthesis I|g__Pseudomonas.s__Pseudomonas_fragi	223.364	0	0	0	0	0	0	0	0	0	0
PWY-7228: superpathway of guanosine nucleotides de novo biosynthesis I|g__Pseudomonas.s__Pseudomonas_mandelii	1187.59	0	0	0	0	0	0	0	0	0	0
PWY-7228: superpathway of guanosine nucleotides de novo biosynthesis I|g__Staphylococcus.s__Staphylococcus_xylosus	0	1.22184	0	0	0	0	0	0	0	0	0
PWY-7228: superpathway of guanosine nucleotides de novo biosynthesis I|g__Yarrowia.s__Yarrowia_lipolytica	0	2.68178	0	0	0	0	0	0	0	0	0
PWY-7229: superpathway of adenosine nucleotides de novo biosynthesis I	607.285	17.5523	165.123	125.081	122.636	0	2.77235	20.8885	3.0102	0	0
PWY-7229: superpathway of adenosine nucleotides de novo biosynthesis I|g__Aerococcus.s__Aerococcus_viridans	3.58062	0	0	0	0	0	0	0	0	0	0
PWY-7229: superpathway of adenosine nucleotides de novo biosynthesis I|g__Campylobacter.s__Campylobacter_lari	0	0	0	0	23.3604	0	1.65832	0	0	0	0
PWY-7229: superpathway of adenosine nucleotides de novo biosynthesis I|g__Clostridium.s__Clostridium_perfringens	2.13937	0	3.86428	0	0	0	0	0	0	0	0
PWY-7229: superpathway of adenosine nucleotides de novo biosynthesis I|g__Collinsella.s__Collinsella_tanakaei	0	0	0	0	0	0	0	1.63089	0	0	0
PWY-7229: superpathway of adenosine nucleotides de novo biosynthesis I|g__Escherichia.s__Escherichia_coli	0	0	97.9205	0	0	0	0	0	0	0	0
PWY-7229: superpathway of adenosine nucleotides de novo biosynthesis I|g__Pseudomonas.s__Pseudomonas_fragi	54.4198	0	0	0	0	0	0	0	0	0	0
PWY-7229: superpathway of adenosine nucleotides de novo biosynthesis I|g__Pseudomonas.s__Pseudomonas_mandelii	6.76111	0	0	0	0	0	0	0	0	0	0
PWY-7229: superpathway of adenosine nucleotides de novo biosynthesis I|g__Staphylococcus.s__Staphylococcus_xylosus	0	1.80436	0	0	0	0	0	0	0	0	0
PWY-7229: superpathway of adenosine nucleotides de novo biosynthesis I|g__Yarrowia.s__Yarrowia_lipolytica	0	3.78005	0	0	0	0	0	0	0	0	0
PWY-7234: inosine-5'-phosphate biosynthesis III	285.444	1.23759	35.0091	11.4648	0	0	0	2.59222	0	0	0
PWY-7234: inosine-5'-phosphate biosynthesis III|g__Escherichia.s__Escherichia_coli	0	0	23.3346	0	0	0	0	0	0	0	0
PWY-7234: inosine-5'-phosphate biosynthesis III|g__Macrococcus.s__Macrococcus_caseolyticus	2.46201	0	0	0	0	0	0	0	0	0	0
PWY-7234: inosine-5'-phosphate biosynthesis III|g__Pseudomonas.s__Pseudomonas_fragi	121.24	0	0	0	0	0	0	0	0	0	0
PWY-7234: inosine-5'-phosphate biosynthesis III|g__Pseudomonas.s__Pseudomonas_mandelii	86.284	0	0	0	0	0	0	0	0	0	0
PWY-7237: myo-, chiro- and scillo-inositol degradation	2.28475	2.73047	5.06878	22.1629	0	0	0	285.408	12.452	0	0
PWY-7237: myo-, chiro- and scillo-inositol degradation|g__Butyricicoccus.s__Butyricicoccus_pullicaecorum	2.28475	0	5.06878	18.7167	0	0	0	55.8045	12.452	0	0
PWY-7237: myo-, chiro- and scillo-inositol degradation|g__Clostridium.s__Clostridium_perfringens	0	0	1.1105	0	0	0	0	0	0	0	0
PWY-7237: myo-, chiro- and scillo-inositol degradation|g__Megamonas.s__Megamonas_hypermegale	0	1.87852	1.87517	2.24471	0	0	0	14.2394	0	0	0
PWY-7237: myo-, chiro- and scillo-inositol degradation|g__Megamonas.s__Megamonas_rupellensis	0	1.98279	1.11789	3.65193	0	0	0	228.979	0	0	0
PWY-7242: D-fructuronate degradation	0	0	121.654	2.35771	0	0	0	36.0248	0	0	0
PWY-7242: D-fructuronate degradation|g__Escherichia.s__Escherichia_coli	0	0	115.39	0	0	0	0	0.587562	0	0	0
PWY-7242: D-fructuronate degradation|g__Faecalibacterium.s__Faecalibacterium_prausnitzii	0	0	0	0	0	0	0	14.6016	0	0	0
PWY-7242: D-fructuronate degradation|g__Pseudoflavonifractor.s__Pseudoflavonifractor_capillosus	0	0	0	1.46211	0	0	0	2.62279	0	0	0
PWY-7242: D-fructuronate degradation|g__Subdoligranulum.s__Subdoligranulum_variabile	0	0	2.84212	0	0	0	0	13.4461	0	0	0
PWY-724: superpathway of L-lysine, L-threonine and L-methionine biosynthesis II	35.384	3.69791	26.5343	55.6739	14.0183	0	0	64.8475	0	0	0
PWY-724: superpathway of L-lysine, L-threonine and L-methionine biosynthesis II|g__Aerococcus.s__Aerococcus_viridans	2.45845	0	0	0	0	0	0	0	0	0	0
PWY-724: superpathway of L-lysine, L-threonine and L-methionine biosynthesis II|g__Campylobacter.s__Campylobacter_lari	0	0	0	0	13.9658	0	0	0	0	0	0
PWY-724: superpathway of L-lysine, L-threonine and L-methionine biosynthesis II|g__Enterococcus.s__Enterococcus_cecorum	0.460377	0	0	0	0	0	0	0	0	0	0
PWY-724: superpathway of L-lysine, L-threonine and L-methionine biosynthesis II|g__Escherichia.s__Escherichia_coli	0	0	1.60924	0	0	0	0	0	0	0	0
PWY-724: superpathway of L-lysine, L-threonine and L-methionine biosynthesis II|g__Megamonas.s__Megamonas_rupellensis	0	0.8116	2.44192	26.1986	0	0	0	21.076	0	0	0
PWY-7254: TCA cycle VII (acetate-producers)	6.08558	0	17.0434	0	0	0	0	0	0	0	0
PWY-7254: TCA cycle VII (acetate-producers)|g__Escherichia.s__Escherichia_coli	0	0	15.6526	0	0	0	0	0	0	0	0
PWY-7269: NAD/NADP-NADH/NADPH mitochondrial interconversion (yeast)	6.34717	1.9526	50.5504	0	0	0	0	0	0	0	0
PWY-7269: NAD/NADP-NADH/NADPH mitochondrial interconversion (yeast)|g__Escherichia.s__Escherichia_coli	0	0	46.0576	0	0	0	0	0	0	0	0
PWY-7279: aerobic respiration II (cytochrome c) (yeast)	558.668	5.77482	19.7968	4.45358	35.2605	0	0	0	0	0	0
PWY-7279: aerobic respiration II (cytochrome c) (yeast)|g__Debaryomyces.s__Debaryomyces_hansenii	0	0	0.472894	2.46838	0	0	0	0	0	0	0
PWY-7279: aerobic respiration II (cytochrome c) (yeast)|g__Pseudomonas.s__Pseudomonas_mandelii	514.367	0	0	0	0	0	0	0	0	0	0
PWY-7279: aerobic respiration II (cytochrome c) (yeast)|g__Yarrowia.s__Yarrowia_lipolytica	0	3.81137	0	0	0	0	0	0	0	0	0
PWY-7282: 4-amino-2-methyl-5-phosphomethylpyrimidine biosynthesis (yeast)	0.917197	0	0	0	0	0	0	0	0	0	0
PWY-7288: fatty acid &beta;-oxidation (peroxisome, yeast)	0.145403	0	0.870721	0	0	0	0	0	0	0	0
PWY-7315: dTDP-N-acetylthomosamine biosynthesis	0.447219	0	85.7096	0	0	0	0	0	0	0	0
PWY-7315: dTDP-N-acetylthomosamine biosynthesis|g__Escherichia.s__Escherichia_coli	0	0	63.5507	0	0	0	0	0	0	0	0
PWY-7323: superpathway of GDP-mannose-derived O-antigen building blocks biosynthesis	0	0	7.4397	1.53888	0	0	0	0	0	0	0
PWY-7323: superpathway of GDP-mannose-derived O-antigen building blocks biosynthesis|g__Escherichia.s__Escherichia_coli	0	0	7.03576	0	0	0	0	0	0	0	0
PWY-7328: superpathway of UDP-glucose-derived O-antigen building blocks biosynthesis	0	0	23.2548	0	0	0	0	0	0	0	0
PWY-7328: superpathway of UDP-glucose-derived O-antigen building blocks biosynthesis|g__Escherichia.s__Escherichia_coli	0	0	0.81587	0	0	0	0	0	0	0	0
PWY-7357: thiamin formation from pyrithiamine and oxythiamine (yeast)	1.21014	0.466686	24.3304	21.5466	0	0	0	15.9296	0	0	0
PWY-7357: thiamin formation from pyrithiamine and oxythiamine (yeast)|g__Aerococcus.s__Aerococcus_viridans	0.54473	0	0	0	0	0	0	0	0	0	0
PWY-7357: thiamin formation from pyrithiamine and oxythiamine (yeast)|g__Escherichia.s__Escherichia_coli	0	0	23.4436	0	0	0	0	0	0	0	0
PWY-7357: thiamin formation from pyrithiamine and oxythiamine (yeast)|g__Megamonas.s__Megamonas_rupellensis	0	0.216864	0.378942	17.2855	0	0	0	4.16786	0	0	0
PWY-7357: thiamin formation from pyrithiamine and oxythiamine (yeast)|g__Subdoligranulum.s__Subdoligranulum_variabile	0	0	0	0	0	0	0	0.60919	0	0	0
PWY-7371: 1,4-dihydroxy-6-naphthoate biosynthesis II	0	0.491739	1.26652	30.1414	24.8075	0	1.7509	13.6822	0	0	0
PWY-7371: 1,4-dihydroxy-6-naphthoate biosynthesis II|g__Campylobacter.s__Campylobacter_lari	0	0	0	0	24.8075	0	1.7509	0	0	0	0
PWY-7371: 1,4-dihydroxy-6-naphthoate biosynthesis II|g__Desulfovibrio.s__Desulfovibrio_piger	0	0	0	0	0	0	0	0.678499	0	0	0
PWY-7371: 1,4-dihydroxy-6-naphthoate biosynthesis II|g__Megamonas.s__Megamonas_hypermegale	0	0.174159	0	8.68733	0	0	0	3.2419	0	0	0
PWY-7371: 1,4-dihydroxy-6-naphthoate biosynthesis II|g__Megamonas.s__Megamonas_rupellensis	0	0	0.767446	19.8054	0	0	0	8.29365	0	0	0
PWY-7388: octanoyl-[acyl-carrier protein] biosynthesis (mitochondria, yeast)	272.718	0	233.98	0	0	0	0	2.37897	0	0	0
PWY-7388: octanoyl-[acyl-carrier protein] biosynthesis (mitochondria, yeast)|g__Escherichia.s__Escherichia_coli	0	0	198.368	0	0	0	0	0	0	0	0
PWY-7388: octanoyl-[acyl-carrier protein] biosynthesis (mitochondria, yeast)|g__Pseudomonas.s__Pseudomonas_mandelii	182.637	0	0	0	0	0	0	0	0	0	0
PWY-7392: taxadiene biosynthesis (engineered)	0	0	5.06371	0	0	0	0	0	0	0	0
PWY-7400: L-arginine biosynthesis IV (archaebacteria)	22.8444	1.22785	44.9358	9.55654	0	0	0	3.23233	0	0	0
PWY-7400: L-arginine biosynthesis IV (archaebacteria)|g__Escherichia.s__Escherichia_coli	0	0	29.7218	0	0	0	0	0	0	0	0
PWY-7409: phospholipid remodeling (phosphatidylethanolamine, yeast)	0	0	24.8818	0	0	0	0	0	0	0	0
PWY-7409: phospholipid remodeling (phosphatidylethanolamine, yeast)|g__Escherichia.s__Escherichia_coli	0	0	24.8655	0	0	0	0	0	0	0	0
PWY-7446: sulfoglycolysis	0	0	4.97425	0	0	0	0	0	0	0	0
PWY-7446: sulfoglycolysis|g__Escherichia.s__Escherichia_coli	0	0	4.97425	0	0	0	0	0	0	0	0
PWY-7539: 6-hydroxymethyl-dihydropterin diphosphate biosynthesis III (Chlamydia)	0	0	30.117	0	15.2172	0	0	0	0	0	0
PWY-7539: 6-hydroxymethyl-dihydropterin diphosphate biosynthesis III (Chlamydia)|g__Escherichia.s__Escherichia_coli	0	0	29.0925	0	0	0	0	0	0	0	0
PWY-7560: methylerythritol phosphate pathway II	16.0996	1.13228	41.4903	0	0	0	0	0	1.02687	0	0
PWY-7663: gondoate biosynthesis (anaerobic)	996.691	12.9307	219.078	53.3668	0	0	1.41718	26.3002	3.58505	0	0
PWY-7663: gondoate biosynthesis (anaerobic)|g__Aerococcus.s__Aerococcus_viridans	0.250736	0	0	0	0	0	0	0	0	0	0
PWY-7663: gondoate biosynthesis (anaerobic)|g__Desulfovibrio.s__Desulfovibrio_piger	0	0	0.396287	0	0	0	0	0	0	0	0
PWY-7663: gondoate biosynthesis (anaerobic)|g__Enterococcus.s__Enterococcus_faecium	0	0	0.497454	0	0	0	0	0	0	0	0
PWY-7663: gondoate biosynthesis (anaerobic)|g__Escherichia.s__Escherichia_coli	0.547387	0	214.67	0	0	0	0	0	0	0	0
PWY-7663: gondoate biosynthesis (anaerobic)|g__Klebsiella.s__Klebsiella_pneumoniae	0	0	0.256127	0	0	0	0	0	0	0	0
PWY-7663: gondoate biosynthesis (anaerobic)|g__Pseudomonas.s__Pseudomonas_fragi	568.871	0	0	0	0	0	0	0	0	0	0
PWY-7663: gondoate biosynthesis (anaerobic)|g__Pseudomonas.s__Pseudomonas_mandelii	407.366	0	0	0	0	0	0	0	0	0	0
PWY-7664: oleate biosynthesis IV (anaerobic)	38.1614	0	228.979	0	0	0	0	3.36706	0	0	0
PWY-7664: oleate biosynthesis IV (anaerobic)|g__Escherichia.s__Escherichia_coli	0	0	207.757	0	0	0	0	0	0	0	0
PWY-7664: oleate biosynthesis IV (anaerobic)|g__Pseudomonas.s__Pseudomonas_mandelii	1.07268	0	0	0	0	0	0	0	0	0	0
PWY-821: superpathway of sulfur amino acid biosynthesis (Saccharomyces cerevisiae)	0	0	1.55069	0	0	0	0	0	0	0	0
PWY-841: superpathway of purine nucleotides de novo biosynthesis I	79.6665	3.74426	51.0372	21.2475	0	0	0	10.9444	0	0	0
PWY-841: superpathway of purine nucleotides de novo biosynthesis I|g__Escherichia.s__Escherichia_coli	0	0	31.6401	0	0	0	0	0	0	0	0
PWY-922: mevalonate pathway I	4.45054	0.387884	0	0	0	0	0	0	0	0	0
PWY-922: mevalonate pathway I|g__Aerococcus.s__Aerococcus_viridans	3.93096	0	0	0	0	0	0	0	0	0	0
PWY0-1061: superpathway of L-alanine biosynthesis	1.67837	0	36.1904	0	0	0	0	0	0	0	0
PWY0-1061: superpathway of L-alanine biosynthesis|g__Enterococcus.s__Enterococcus_faecium	0	0	0.892347	0	0	0	0	0	0	0	0
PWY0-1061: superpathway of L-alanine biosynthesis|g__Escherichia.s__Escherichia_coli	0.217488	0	27.0715	0	0	0	0	0	0	0	0
PWY0-1241: ADP-L-glycero-&beta;-D-manno-heptose biosynthesis	0.479601	0	47.486	0	0	0	0	0.683863	0	0	0
PWY0-1241: ADP-L-glycero-&beta;-D-manno-heptose biosynthesis|g__Escherichia.s__Escherichia_coli	0	0	46.5217	0	0	0	0	0.683863	0	0	0
PWY0-1241: ADP-L-glycero-&beta;-D-manno-heptose biosynthesis|g__Pasteurella.s__Pasteurella_multocida	0	0	0.282275	0	0	0	0	0	0	0	0
PWY0-1261: anhydromuropeptides recycling	5.15621	0	200.967	0	0	0	0	0	0	0	0
PWY0-1261: anhydromuropeptides recycling|g__Escherichia.s__Escherichia_coli	0.548207	0	200.757	0	0	0	0	0	0	0	0
PWY0-1277: 3-phenylpropanoate and 3-(3-hydroxyphenyl)propanoate degradation	0	0	7.6227	0	0	0	0	0	0	0	0
PWY0-1277: 3-phenylpropanoate and 3-(3-hydroxyphenyl)propanoate degradation|g__Escherichia.s__Escherichia_coli	0	0	6.63407	0	0	0	0	0	0	0	0
PWY0-1296: purine ribonucleosides degradation	34.2034	5.67378	406.133	184.32	27.4701	0	3.67315	35.22	0.698798	3.50999	0
PWY0-1296: purine ribonucleosides degradation|g__Catellicoccus.s__Catellicoccus_marimammalium	0	0	0	0	0	0	1.95103	0	0	0	0
PWY0-1296: purine ribonucleosides degradation|g__Clostridium.s__Clostridium_perfringens	8.3696	0	13.6111	20.6663	0	0	0	0	0	3.50999	0
PWY0-1296: purine ribonucleosides degradation|g__Enterococcus.s__Enterococcus_cecorum	16.2411	1.63643	6.54227	8.63109	0	0	0	0	0	0	0
PWY0-1296: purine ribonucleosides degradation|g__Enterococcus.s__Enterococcus_columbae	0	0	13.438	33.8829	0	0	0	0	0	0	0
PWY0-1296: purine ribonucleosides degradation|g__Escherichia.s__Escherichia_coli	0	0	354.865	0	0	0	0	0.867621	0	0	0
PWY0-1296: purine ribonucleosides degradation|g__Faecalibacterium.s__Faecalibacterium_prausnitzii	0	0	0	0	0	0	0	2.0464	0	0	0
PWY0-1296: purine ribonucleosides degradation|g__Fusobacterium.s__Fusobacterium_mortiferum	0	0	0	7.59728	27.4701	0	0	0	0	0	0
PWY0-1296: purine ribonucleosides degradation|g__Fusobacterium.s__Fusobacterium_varium	0	0	0.297089	0	0	0	0	0	0	0	0
PWY0-1296: purine ribonucleosides degradation|g__Macrococcus.s__Macrococcus_caseolyticus	5.22799	0	0	0	0	0	0	0	0	0	0
PWY0-1296: purine ribonucleosides degradation|g__Megamonas.s__Megamonas_hypermegale	0	1.03131	1.48233	33.0601	0	0	0	5.67309	0	0	0
PWY0-1296: purine ribonucleosides degradation|g__Megamonas.s__Megamonas_rupellensis	0	1.04346	1.14132	24.0285	0	0	0	6.38681	0	0	0
PWY0-1296: purine ribonucleosides degradation|g__Staphylococcus.s__Staphylococcus_equorum	0	0.388683	0	0	0	0	0	0	0	0	0
PWY0-1296: purine ribonucleosides degradation|g__Staphylococcus.s__Staphylococcus_xylosus	0	1.04197	0	0	0	0	0	0	0	0	0
PWY0-1296: purine ribonucleosides degradation|g__Streptococcus.s__Streptococcus_suis	0	0	0	0	0	0	0	0.483785	0	0	0
PWY0-1297: superpathway of purine deoxyribonucleosides degradation	9.02356	2.49813	255.832	19.0173	0	0	0.662945	14.7409	0	0	0
PWY0-1297: superpathway of purine deoxyribonucleosides degradation|g__Clostridium.s__Clostridium_perfringens	5.59344	0	3.74826	3.63021	0	0	0	0	0	0	0
PWY0-1297: superpathway of purine deoxyribonucleosides degradation|g__Escherichia.s__Escherichia_coli	0	0	238.5	0	0	0	0	0.716208	0	0	0
PWY0-1297: superpathway of purine deoxyribonucleosides degradation|g__Staphylococcus.s__Staphylococcus_equorum	0	0.430934	0	0	0	0	0	0	0	0	0
PWY0-1298: superpathway of pyrimidine deoxyribonucleosides degradation	0.73612	0	30.3385	0	0	0	0	0	0	0	0
PWY0-1298: superpathway of pyrimidine deoxyribonucleosides degradation|g__Escherichia.s__Escherichia_coli	0	0	15.4802	0	0	0	0	0	0	0	0
PWY0-1319: CDP-diacylglycerol biosynthesis II	27.4026	3.13422	101.902	57.8821	52.926	0	0	29.0864	0	0	0
PWY0-1319: CDP-diacylglycerol biosynthesis II|g__Aerococcus.s__Aerococcus_viridans	1.67134	0	0	0	0	0	0	0	0	0	0
PWY0-1319: CDP-diacylglycerol biosynthesis II|g__Bacteroides.s__Bacteroides_coprocola	0	0	0	0	0	0	0	0.658614	0	0	0
PWY0-1319: CDP-diacylglycerol biosynthesis II|g__Bacteroides.s__Bacteroides_plebeius	0	0	0	6.36706	0	0	0	2.74322	0	0	0
PWY0-1319: CDP-diacylglycerol biosynthesis II|g__Butyricicoccus.s__Butyricicoccus_pullicaecorum	0	0	1.0324	1.98848	0	0	0	4.93984	0	0	0
PWY0-1319: CDP-diacylglycerol biosynthesis II|g__Campylobacter.s__Campylobacter_lari	0	0	0	0	2.85197	0	0	0	0	0	0
PWY0-1319: CDP-diacylglycerol biosynthesis II|g__Enterococcus.s__Enterococcus_faecium	0	0	1.51978	0	0	0	0	0	0	0	0
PWY0-1319: CDP-diacylglycerol biosynthesis II|g__Escherichia.s__Escherichia_coli	0.385993	0	69.3444	0	0	0	0	0	0	0	0
PWY0-1319: CDP-diacylglycerol biosynthesis II|g__Fusobacterium.s__Fusobacterium_mortiferum	0	0	0	2.97294	11.8739	0	0	0	0	0	0
PWY0-1319: CDP-diacylglycerol biosynthesis II|g__Macrococcus.s__Macrococcus_caseolyticus	1.45153	0	0	0	0	0	0	0	0	0	0
PWY0-1319: CDP-diacylglycerol biosynthesis II|g__Megamonas.s__Megamonas_hypermegale	0	0	0	14.0066	0	0	0	3.43824	0	0	0
PWY0-1319: CDP-diacylglycerol biosynthesis II|g__Megamonas.s__Megamonas_rupellensis	0	0	0.377773	8.37383	0	0	0	1.21524	0	0	0
PWY0-1319: CDP-diacylglycerol biosynthesis II|g__Pseudomonas.s__Pseudomonas_mandelii	1.26849	0	0	0	0	0	0	0	0	0	0
PWY0-1319: CDP-diacylglycerol biosynthesis II|g__Staphylococcus.s__Staphylococcus_xylosus	0	0.602626	0	0	0	0	0	0	0	0	0
PWY0-1338: polymyxin resistance	0.380198	0	15.3417	0	0	0	0	0	0	0	0
PWY0-1338: polymyxin resistance|g__Escherichia.s__Escherichia_coli	0	0	15.3417	0	0	0	0	0	0	0	0
PWY0-1415: superpathway of heme biosynthesis from uroporphyrinogen-III	0	0	1.60838	0	0	0	0	0	0	0	0
PWY0-1533: methylphosphonate degradation I	0	0	10.2738	0	0	0	0	0	0	0	0
PWY0-1533: methylphosphonate degradation I|g__Escherichia.s__Escherichia_coli	0	0	10.2738	0	0	0	0	0	0	0	0
PWY0-1586: peptidoglycan maturation (meso-diaminopimelate containing)	5.08385	0	298.752	34.7583	5.22297	0	1.30873	8.03197	0	0	0
PWY0-1586: peptidoglycan maturation (meso-diaminopimelate containing)|g__Aerococcus.s__Aerococcus_viridans	0.23876	0	0	0	0	0	0	0	0	0	0
PWY0-1586: peptidoglycan maturation (meso-diaminopimelate containing)|g__Catellicoccus.s__Catellicoccus_marimammalium	0	0	0	0	0	0	1.18994	0	0	0	0
PWY0-1586: peptidoglycan maturation (meso-diaminopimelate containing)|g__Escherichia.s__Escherichia_coli	0.343357	0	293.215	0	0	0	0	0	0	0	0
PWY0-1586: peptidoglycan maturation (meso-diaminopimelate containing)|g__Megamonas.s__Megamonas_hypermegale	0	0	0.363664	14.2022	0	0	0	1.95494	0	0	0
PWY0-1586: peptidoglycan maturation (meso-diaminopimelate containing)|g__Megamonas.s__Megamonas_rupellensis	0	0	0.37823	19.9992	0	0	0	5.6604	0	0	0
PWY0-162: superpathway of pyrimidine ribonucleotides de novo biosynthesis	1.55096	8.85327	65.6458	135.226	54.175	0	2.1102	121.445	0	0	0
PWY0-162: superpathway of pyrimidine ribonucleotides de novo biosynthesis|g__Campylobacter.s__Campylobacter_lari	0	0	0	0	38.4701	0	2.09313	0	0	0	0
PWY0-162: superpathway of pyrimidine ribonucleotides de novo biosynthesis|g__Escherichia.s__Escherichia_coli	0	0	41.2672	0	0	0	0	0	0	0	0
PWY0-162: superpathway of pyrimidine ribonucleotides de novo biosynthesis|g__Megamonas.s__Megamonas_rupellensis	0	3.23326	3.52015	50.173	0	0	0	60.8596	0	0	0
PWY0-162: superpathway of pyrimidine ribonucleotides de novo biosynthesis|g__Pseudomonas.s__Pseudomonas_mandelii	1.54558	0	0	0	0	0	0	0	0	0	0
PWY0-166: superpathway of pyrimidine deoxyribonucleotides de novo biosynthesis (E. coli)	37.8159	2.0911	64.7019	21.6016	12.7639	0	0	16.3353	0	0	0
PWY0-166: superpathway of pyrimidine deoxyribonucleotides de novo biosynthesis (E. coli)|g__Aerococcus.s__Aerococcus_viridans	1.98731	0	0	0	0	0	0	0	0	0	0
PWY0-166: superpathway of pyrimidine deoxyribonucleotides de novo biosynthesis (E. coli)|g__Escherichia.s__Escherichia_coli	0	0	52.4293	0	0	0	0	0	0	0	0
PWY0-321: phenylacetate degradation I (aerobic)	0	0	2.44493	0	0	0	0	0	0	0	0
PWY0-321: phenylacetate degradation I (aerobic)|g__Escherichia.s__Escherichia_coli	0	0	2.40793	0	0	0	0	0	0	0	0
PWY0-41: allantoin degradation IV (anaerobic)	0	0	0.435833	0	0	0	0	0	0	0	0
PWY0-781: aspartate superpathway	0	0	23.5283	0	0	0	0	0	0	0	0
PWY0-845: superpathway of pyridoxal 5'-phosphate biosynthesis and salvage	0.904138	0	0	0	0	0	0	0	0	0	0
PWY0-862: (5Z)-dodec-5-enoate biosynthesis	1087.95	0	257.772	0	0	0	0	2.93494	0	0	0
PWY0-862: (5Z)-dodec-5-enoate biosynthesis|g__Escherichia.s__Escherichia_coli	0.692027	0	252.465	0	0	0	0	0	0	0	0
PWY0-862: (5Z)-dodec-5-enoate biosynthesis|g__Pseudomonas.s__Pseudomonas_fragi	657.882	0	0	0	0	0	0	0	0	0	0
PWY0-862: (5Z)-dodec-5-enoate biosynthesis|g__Pseudomonas.s__Pseudomonas_mandelii	376.971	0	0	0	0	0	0	0	0	0	0
PWY4FS-7: phosphatidylglycerol biosynthesis I (plastidic)	0.848643	0	86.0477	6.90893	11.7354	0	0	1.54501	0	0	0
PWY4FS-7: phosphatidylglycerol biosynthesis I (plastidic)|g__Campylobacter.s__Campylobacter_lari	0	0	0	0	2.99512	0	0	0	0	0	0
PWY4FS-7: phosphatidylglycerol biosynthesis I (plastidic)|g__Escherichia.s__Escherichia_coli	0.0829777	0	61.4439	0	0	0	0	0	0	0	0
PWY4FS-7: phosphatidylglycerol biosynthesis I (plastidic)|g__Fusobacterium.s__Fusobacterium_mortiferum	0	0	0	3.36989	0	0	0	0	0	0	0
PWY4FS-8: phosphatidylglycerol biosynthesis II (non-plastidic)	0.848643	0	86.0477	6.90893	11.7354	0	0	1.54501	0	0	0
PWY4FS-8: phosphatidylglycerol biosynthesis II (non-plastidic)|g__Campylobacter.s__Campylobacter_lari	0	0	0	0	2.99512	0	0	0	0	0	0
PWY4FS-8: phosphatidylglycerol biosynthesis II (non-plastidic)|g__Escherichia.s__Escherichia_coli	0.0829777	0	61.4439	0	0	0	0	0	0	0	0
PWY4FS-8: phosphatidylglycerol biosynthesis II (non-plastidic)|g__Fusobacterium.s__Fusobacterium_mortiferum	0	0	0	3.36989	0	0	0	0	0	0	0
PWY66-367: ketogenesis	13.0053	0	0	0	0	0	0	0	0	0	0
PWY66-375: leukotriene biosynthesis	0	0.312767	0	0	0	0	0	0	0	0	0
PWY66-375: leukotriene biosynthesis|g__Yarrowia.s__Yarrowia_lipolytica	0	0.312767	0	0	0	0	0	0	0	0	0
PWY66-389: phytol degradation	0.193498	1.06211	1.35495	0	0	0	0	0	0	0	0
PWY66-391: fatty acid &beta;-oxidation VI (peroxisome)	0	0	1.71251	0	0	0	0	0	0	0	0
PWY66-400: glycolysis VI (metazoan)	55.3232	13.6181	187.485	806.006	0	0	0	128.111	0	0	0
PWY66-400: glycolysis VI (metazoan)|g__Escherichia.s__Escherichia_coli	0	0	77.7381	0	0	0	0	0	0	0	0
PWY66-400: glycolysis VI (metazoan)|g__Megamonas.s__Megamonas_hypermegale	0	4.48052	7.33536	146.9	0	0	0	56.5311	0	0	0
PWY66-400: glycolysis VI (metazoan)|g__Megamonas.s__Megamonas_rupellensis	0	2.27367	6.87764	148.906	0	0	0	58.6013	0	0	0
PWY66-400: glycolysis VI (metazoan)|g__Streptococcus.s__Streptococcus_suis	0	0	0	0	0	0	0	2.39978	0	0	0
PWY66-409: superpathway of purine nucleotide salvage	29.3797	4.86149	151.476	12.0935	0	0	1.2654	6.6049	1.39632	0	0
PWY66-409: superpathway of purine nucleotide salvage|g__Escherichia.s__Escherichia_coli	0	0	85.9292	0	0	0	0	0	0	0	0
PWY66-422: D-galactose degradation V (Leloir pathway)	1.0991	6.98644	59.5165	667.171	1.6897	0	0	185.618	0.563278	0	0
PWY66-422: D-galactose degradation V (Leloir pathway)|g__Escherichia.s__Escherichia_coli	0	0	35.6778	0	0	0	0	0	0	0	0
PWY66-422: D-galactose degradation V (Leloir pathway)|g__Fusobacterium.s__Fusobacterium_mortiferum	0	0	0	0.669083	1.67697	0	0	0	0	0	0
PWY66-422: D-galactose degradation V (Leloir pathway)|g__Megamonas.s__Megamonas_hypermegale	0	2.19959	4.0295	301.103	0	0	0	64.8297	0	0	0
PWY66-422: D-galactose degradation V (Leloir pathway)|g__Megamonas.s__Megamonas_rupellensis	0	2.62335	3.9394	302.608	0	0	0	75.7186	0	0	0
PYRIDNUCSAL-PWY: NAD salvage pathway I	0	0	36.1459	0	0	0	0	0	0	0	0
PYRIDNUCSAL-PWY: NAD salvage pathway I|g__Escherichia.s__Escherichia_coli	0	0	32.31	0	0	0	0	0	0	0	0
PYRIDNUCSYN-PWY: NAD biosynthesis I (from aspartate)	0	0	67.1066	10.5601	0	0	0	16.2237	0	0	0
PYRIDNUCSYN-PWY: NAD biosynthesis I (from aspartate)|g__Escherichia.s__Escherichia_coli	0	0	53.57	0	0	0	0	0	0	0	0
PYRIDNUCSYN-PWY: NAD biosynthesis I (from aspartate)|g__Megamonas.s__Megamonas_hypermegale	0	0	0	0.433329	0	0	0	0	0	0	0
PYRIDNUCSYN-PWY: NAD biosynthesis I (from aspartate)|g__Megamonas.s__Megamonas_rupellensis	0	0	0	0.500052	0	0	0	2.89217	0	0	0
PYRIDOXSYN-PWY: pyridoxal 5'-phosphate biosynthesis I	13.0574	0	36.7767	0	0	0	0	0	0	0	0
PYRIDOXSYN-PWY: pyridoxal 5'-phosphate biosynthesis I|g__Pseudomonas.s__Pseudomonas_fragi	5.52137	0	0	0	0	0	0	0	0	0	0
REDCITCYC: TCA cycle VIII (helicobacter)	0.626059	0	10.8226	0	0	0	0	0	0	0	0
RHAMCAT-PWY: L-rhamnose degradation I	0	0	7.3614	0	0	0	0	0	0	0	0
RHAMCAT-PWY: L-rhamnose degradation I|g__Enterococcus.s__Enterococcus_mundtii	0	0	1.19984	0	0	0	0	0	0	0	0
RHAMCAT-PWY: L-rhamnose degradation I|g__Escherichia.s__Escherichia_coli	0	0	5.84726	0	0	0	0	0	0	0	0
RIBOSYN2-PWY: flavin biosynthesis I (bacteria and plants)	5.40482	0	133.581	0	12.8462	0	0	2.38957	0	0	0
RIBOSYN2-PWY: flavin biosynthesis I (bacteria and plants)|g__Campylobacter.s__Campylobacter_lari	0	0	0	0	5.20288	0	0	0	0	0	0
RIBOSYN2-PWY: flavin biosynthesis I (bacteria and plants)|g__Escherichia.s__Escherichia_coli	0.936365	0	127.168	0	0	0	0	0	0	0	0
SALVADEHYPOX-PWY: adenosine nucleotides degradation II	0.494662	0	31.9805	0	0	0	0	0	0	0	0
SALVADEHYPOX-PWY: adenosine nucleotides degradation II|g__Escherichia.s__Escherichia_coli	0	0	31.8736	0	0	0	0	0	0	0	0
SER-GLYSYN-PWY: superpathway of L-serine and glycine biosynthesis I	40.5468	0	78.5323	4.02206	41.7487	0	2.74516	14.0316	0.791049	0	0
SER-GLYSYN-PWY: superpathway of L-serine and glycine biosynthesis I|g__Campylobacter.s__Campylobacter_lari	0	0	0	0	37.8299	0	2.74516	0	0.46051	0	0
SER-GLYSYN-PWY: superpathway of L-serine and glycine biosynthesis I|g__Escherichia.s__Escherichia_coli	0.519212	0	66.3832	0	0	0	0	0	0	0	0
SER-GLYSYN-PWY: superpathway of L-serine and glycine biosynthesis I|g__Faecalibacterium.s__Faecalibacterium_prausnitzii	0	0	0	0	0	0	0	0.466967	0	0	0
SER-GLYSYN-PWY: superpathway of L-serine and glycine biosynthesis I|g__Pseudoflavonifractor.s__Pseudoflavonifractor_capillosus	0	0	0	0	0	0	0	5.14241	0	0	0
SER-GLYSYN-PWY: superpathway of L-serine and glycine biosynthesis I|g__Pseudomonas.s__Pseudomonas_fragi	14.1298	0	0	0	0	0	0	0	0	0	0
SER-GLYSYN-PWY: superpathway of L-serine and glycine biosynthesis I|g__Pseudomonas.s__Pseudomonas_mandelii	32.0249	0	0	0	0	0	0	0	0	0	0
SO4ASSIM-PWY: sulfate reduction I (assimilatory)	111.235	0.584373	32.8786	0	0	0	0	0	0	0	0
SO4ASSIM-PWY: sulfate reduction I (assimilatory)|g__Escherichia.s__Escherichia_coli	0.153479	0	29.0737	0	0	0	0	0	0	0	0
SO4ASSIM-PWY: sulfate reduction I (assimilatory)|g__Pseudomonas.s__Pseudomonas_fragi	31.4456	0	0	0	0	0	0	0	0	0	0
SO4ASSIM-PWY: sulfate reduction I (assimilatory)|g__Pseudomonas.s__Pseudomonas_mandelii	53.2683	0	0	0	0	0	0	0	0	0	0
SO4ASSIM-PWY: sulfate reduction I (assimilatory)|g__Staphylococcus.s__Staphylococcus_equorum	0	0.150158	0	0	0	0	0	0	0	0	0
SULFATE-CYS-PWY: superpathway of sulfate assimilation and cysteine biosynthesis	25.8333	0	45.9606	0	0	0	0	0	0	0	0
SULFATE-CYS-PWY: superpathway of sulfate assimilation and cysteine biosynthesis|g__Escherichia.s__Escherichia_coli	0.232337	0	41.559	0	0	0	0	0	0	0	0
TCA-GLYOX-BYPASS: superpathway of glyoxylate bypass and TCA	0.845474	8.71865	46.1696	0	0	0	0	0	0	0	0
TCA-GLYOX-BYPASS: superpathway of glyoxylate bypass and TCA|g__Escherichia.s__Escherichia_coli	0	0	44.6389	0	0	0	0	0	0	0	0
TCA: TCA cycle I (prokaryotic)	11.6505	13.1521	113.944	0	4.26615	0	0	1.11591	0	0	0
TCA: TCA cycle I (prokaryotic)|g__Escherichia.s__Escherichia_coli	0.273167	0	102.969	0	0	0	0	0	0	0	0
THISYN-PWY: superpathway of thiamin diphosphate biosynthesis I	2.39596	0	21.0126	0	0	0	0	0	0	0	0
THISYNARA-PWY: superpathway of thiamin diphosphate biosynthesis III (eukaryotes)	0.892893	0	2.92981	3.59006	0	0	0	0	0	0	0
THRESYN-PWY: superpathway of L-threonine biosynthesis	72.0897	7.05206	45.5248	41.9371	26.3892	0	0.621964	41.3685	0	0	0
THRESYN-PWY: superpathway of L-threonine biosynthesis|g__Aerococcus.s__Aerococcus_viridans	3.21846	0	0	0	0	0	0	0	0	0	0
THRESYN-PWY: superpathway of L-threonine biosynthesis|g__Campylobacter.s__Campylobacter_lari	0	0	0	0	26.3064	0	0.613488	0	0	0	0
THRESYN-PWY: superpathway of L-threonine biosynthesis|g__Enterococcus.s__Enterococcus_cecorum	1.21459	0	0	0	0	0	0	0	0	0	0
THRESYN-PWY: superpathway of L-threonine biosynthesis|g__Erysipelotrichaceae_noname.s__Eubacterium_cylindroides	0	0	0	0	0	0	0	3.04189	0	0	0
THRESYN-PWY: superpathway of L-threonine biosynthesis|g__Escherichia.s__Escherichia_coli	0	0	23.9683	0	0	0	0	0	0	0	0
THRESYN-PWY: superpathway of L-threonine biosynthesis|g__Faecalibacterium.s__Faecalibacterium_prausnitzii	0	0	0	0	0	0	0	1.21389	0	0	0
THRESYN-PWY: superpathway of L-threonine biosynthesis|g__Macrococcus.s__Macrococcus_caseolyticus	0.788912	0	0	0	0	0	0	0	0	0	0
THRESYN-PWY: superpathway of L-threonine biosynthesis|g__Megamonas.s__Megamonas_hypermegale	0	0	0	13.7858	0	0	0	8.55624	0	0	0
THRESYN-PWY: superpathway of L-threonine biosynthesis|g__Pseudomonas.s__Pseudomonas_fragi	4.3492	0	0	0	0	0	0	0	0	0	0
THRESYN-PWY: superpathway of L-threonine biosynthesis|g__Pseudomonas.s__Pseudomonas_mandelii	35.5426	0	0	0	0	0	0	0	0	0	0
THRESYN-PWY: superpathway of L-threonine biosynthesis|g__Staphylococcus.s__Staphylococcus_equorum	0	0.28519	0	0	0	0	0	0	0	0	0
TRNA-CHARGING-PWY: tRNA charging	0	0	24.5654	1.14317	1.10698	0	0	63.3037	0	0	0
TRPSYN-PWY: L-tryptophan biosynthesis	2.34111	0	15.9626	0.755849	0	0	0	2.62588	0	0	0
TRPSYN-PWY: L-tryptophan biosynthesis|g__Aerococcus.s__Aerococcus_viridans	0.235674	0	0	0	0	0	0	0	0	0	0
TRPSYN-PWY: L-tryptophan biosynthesis|g__Escherichia.s__Escherichia_coli	0	0	15.8017	0	0	0	0	0	0	0	0
UBISYN-PWY: superpathway of ubiquinol-8 biosynthesis (prokaryotic)	1.10787	0	57.9051	0	0	0	0	0	0	0	0
UBISYN-PWY: superpathway of ubiquinol-8 biosynthesis (prokaryotic)|g__Escherichia.s__Escherichia_coli	0	0	57.7699	0	0	0	0	0	0	0	0
UDPNAGSYN-PWY: UDP-N-acetyl-D-glucosamine biosynthesis I	34.0219	0	64.9106	22.2022	60.4399	0	4.44764	3.80724	1.31128	2.18638	0
UDPNAGSYN-PWY: UDP-N-acetyl-D-glucosamine biosynthesis I|g__Campylobacter.s__Campylobacter_lari	0	0	0	0	31.2105	0	3.2285	0	1.01258	0	0
UDPNAGSYN-PWY: UDP-N-acetyl-D-glucosamine biosynthesis I|g__Clostridium.s__Clostridium_perfringens	13.7327	0	8.16532	6.28886	0	0	0	0	0	2.18638	0
UDPNAGSYN-PWY: UDP-N-acetyl-D-glucosamine biosynthesis I|g__Enterococcus.s__Enterococcus_faecalis	0.483356	0	0	0	0	0	0	0	0	0	0
UDPNAGSYN-PWY: UDP-N-acetyl-D-glucosamine biosynthesis I|g__Escherichia.s__Escherichia_coli	0	0	44.3047	0	0	0	0	0	0	0	0
UDPNAGSYN-PWY: UDP-N-acetyl-D-glucosamine biosynthesis I|g__Streptococcus.s__Streptococcus_suis	0	0	0	0	0	0	0	1.4614	0	0	0
UNINTEGRATED	264163	14995.2	306986	187612	85805.4	799.856	3875.15	80250.7	7909.92	658.703	442.858
UNINTEGRATED|g__Aerococcus.s__Aerococcus_viridans	2581.33	0	104.796	0	0	0	0	0	0	0	0
UNINTEGRATED|g__Bacteroides.s__Bacteroides_coprocola	0	0	0	1461.79	0	0	0	3359.78	0	0	0
UNINTEGRATED|g__Bacteroides.s__Bacteroides_plebeius	0	0	0	6902.71	0	0	0	5187.94	0	0	0
UNINTEGRATED|g__Butyricicoccus.s__Butyricicoccus_pullicaecorum	464.896	0	2410.93	2793.3	0	0	0	11970.2	1361.22	0	0
UNINTEGRATED|g__Campylobacter.s__Campylobacter_jejuni	0	0	0	0	681.851	0	0	0	0	0	0
UNINTEGRATED|g__Campylobacter.s__Campylobacter_lari	0	0	0	0	15704.4	105.602	1217.22	0	223.277	0	0
UNINTEGRATED|g__Catellicoccus.s__Catellicoccus_marimammalium	0	0	0	0	0	0	548.117	0	0	0	0
UNINTEGRATED|g__Clostridium.s__Clostridium_perfringens	4441.77	0	3995.55	3348.24	0	0	0	0	0	658.696	442.858
UNINTEGRATED|g__Collinsella.s__Collinsella_tanakaei	0	0	0	0	0	0	0	1544.02	0	0	0
UNINTEGRATED|g__Debaryomyces.s__Debaryomyces_hansenii	0	0	501.492	1485.37	0	0	0	0	0	0	0
UNINTEGRATED|g__Desulfovibrio.s__Desulfovibrio_desulfuricans	5.41482	0	0	0	0	0	0	0	0	0	0
UNINTEGRATED|g__Desulfovibrio.s__Desulfovibrio_piger	0	0	428.997	0	0	0	0	1364.83	0	0	0
UNINTEGRATED|g__Enterococcus.s__Enterococcus_cecorum	3930.81	382.297	1228.18	1821.77	0	0	0	0	0	0	0
UNINTEGRATED|g__Enterococcus.s__Enterococcus_columbae	0	0	877.564	2975.63	0	0	0	0	0	0	0
UNINTEGRATED|g__Enterococcus.s__Enterococcus_faecalis	911.887	855.78	3368.05	0	0	0	604.469	0	3380.85	0	0
UNINTEGRATED|g__Enterococcus.s__Enterococcus_faecium	0	0	2540.48	0	0	0	0	0	0	0	0
UNINTEGRATED|g__Enterococcus.s__Enterococcus_mundtii	0	0	235.665	0	0	0	0	0	0	0	0
UNINTEGRATED|g__Erysipelotrichaceae_noname.s__Eubacterium_cylindroides	0	64.2532	62.6867	204.607	0	0	0	790.671	0	0	0
UNINTEGRATED|g__Escherichia.s__Escherichia_coli	1483.92	0	237071	0	0	0	0	4596.94	0	0	0
UNINTEGRATED|g__Faecalibacterium.s__Faecalibacterium_prausnitzii	0	0	0	0	0	0	0	2351.46	0	0	0
UNINTEGRATED|g__Fusobacterium.s__Fusobacterium_mortiferum	0	0	0	5867.71	52972.5	0	0	0	0	0	0
UNINTEGRATED|g__Fusobacterium.s__Fusobacterium_varium	0	0	913.84	0	0	0	0	0	0	0	0
UNINTEGRATED|g__Klebsiella.s__Klebsiella_pneumoniae	0	0	3637.69	0	0	0	0	0	0	0	0
UNINTEGRATED|g__Macrococcus.s__Macrococcus_caseolyticus	3689.94	0	0	0	0	0	0	0	0	0	0
UNINTEGRATED|g__Megamonas.s__Megamonas_hypermegale	0	688.927	953.787	23494.7	0	0	0	10430.4	0	0	0
UNINTEGRATED|g__Megamonas.s__Megamonas_rupellensis	0	2001.87	2055.41	42634.5	0	0	0	25439.7	0	0	0
UNINTEGRATED|g__Mucispirillum.s__Mucispirillum_schaedleri	0	0	0	0	200.331	0	0	0	0	0	0
UNINTEGRATED|g__Pasteurella.s__Pasteurella_multocida	0	0	619.123	0	0	0	0	0	0	0	0
UNINTEGRATED|g__Pseudoflavonifractor.s__Pseudoflavonifractor_capillosus	0	0	0	1601.01	0	0	0	5238.06	0	0	0
UNINTEGRATED|g__Pseudomonas.s__Pseudomonas_fragi	127465	0	0	0	0	0	0	0	0	0	0
UNINTEGRATED|g__Pseudomonas.s__Pseudomonas_mandelii	203689	0	0	0	0	0	0	0	0	0	0
UNINTEGRATED|g__Ruminococcaceae_noname.s__Ruminococcaceae_bacterium_D16	0	0	521.982	2280.41	0	0	0	9148.17	0	0	0
UNINTEGRATED|g__Staphylococcus.s__Staphylococcus_equorum	0	791.138	0	0	0	0	0	0	0	0	0
UNINTEGRATED|g__Staphylococcus.s__Staphylococcus_xylosus	0	1458.41	0	0	0	0	0	0	0	0	0
UNINTEGRATED|g__Streptococcus.s__Streptococcus_infantarius	0	0	5652.25	0	0	0	0	0	0	0	0
UNINTEGRATED|g__Streptococcus.s__Streptococcus_lutetiensis	0	0	2711.52	20060.3	0	0	0	0	0	0	0
UNINTEGRATED|g__Streptococcus.s__Streptococcus_macedonicus	0	0	984.711	12159.5	0	0	0	0	0	0	0
UNINTEGRATED|g__Streptococcus.s__Streptococcus_pasteurianus	0	0	1586.68	9361.33	0	0	0	0	0	0	0
UNINTEGRATED|g__Streptococcus.s__Streptococcus_suis	0	0	0	0	0	0	0	388.011	0	0	0
UNINTEGRATED|g__Subdoligranulum.s__Subdoligranulum_variabile	0	0	379.601	0	0	0	0	2643.78	0	0	0
UNINTEGRATED|g__Yarrowia.s__Yarrowia_lipolytica	0	2975.98	0	0	0	0	0	0	0	0	0
UNMAPPED	714381	984307	674639	801207	910413	999198	996001	913735	991966	999331	999555
VALSYN-PWY: L-valine biosynthesis	130.999	7.27012	48.8357	50.3515	46.1273	0	3.20132	250.685	2.29892	0	0
VALSYN-PWY: L-valine biosynthesis|g__Aerococcus.s__Aerococcus_viridans	1.11747	0	0	0	0	0	0	0	0	0	0
VALSYN-PWY: L-valine biosynthesis|g__Bacteroides.s__Bacteroides_plebeius	0	0	0	5.54838	0	0	0	6.16185	0	0	0
VALSYN-PWY: L-valine biosynthesis|g__Butyricicoccus.s__Butyricicoccus_pullicaecorum	0.458402	0	3.4361	2.0432	0	0	0	29.8043	0.896694	0	0
VALSYN-PWY: L-valine biosynthesis|g__Campylobacter.s__Campylobacter_lari	0	0	0	0	45.8307	0	3.20132	0	1.36837	0	0
VALSYN-PWY: L-valine biosynthesis|g__Collinsella.s__Collinsella_tanakaei	0	0	0	0	0	0	0	0.280223	0	0	0
VALSYN-PWY: L-valine biosynthesis|g__Desulfovibrio.s__Desulfovibrio_piger	0	0	1.324	0	0	0	0	5.91766	0	0	0
VALSYN-PWY: L-valine biosynthesis|g__Enterococcus.s__Enterococcus_cecorum	1.475	0.215381	0.330367	0.252404	0	0	0	0	0	0	0
VALSYN-PWY: L-valine biosynthesis|g__Erysipelotrichaceae_noname.s__Eubacterium_cylindroides	0	0.501266	0.2985	0.36178	0	0	0	6.47808	0	0	0
VALSYN-PWY: L-valine biosynthesis|g__Escherichia.s__Escherichia_coli	0.166702	0	18.8391	0	0	0	0	0.311134	0	0	0
VALSYN-PWY: L-valine biosynthesis|g__Faecalibacterium.s__Faecalibacterium_prausnitzii	0	0	0	0	0	0	0	3.99083	0	0	0
VALSYN-PWY: L-valine biosynthesis|g__Fusobacterium.s__Fusobacterium_mortiferum	0	0	0	0.720829	0	0	0	0	0	0	0
VALSYN-PWY: L-valine biosynthesis|g__Macrococcus.s__Macrococcus_caseolyticus	1.08474	0	0	0	0	0	0	0	0	0	0
VALSYN-PWY: L-valine biosynthesis|g__Megamonas.s__Megamonas_hypermegale	0	0.568253	1.16426	10.4297	0	0	0	61.71	0	0	0
VALSYN-PWY: L-valine biosynthesis|g__Megamonas.s__Megamonas_rupellensis	0	0.586937	1.98686	17.8704	0	0	0	81.2558	0	0	0
VALSYN-PWY: L-valine biosynthesis|g__Pseudoflavonifractor.s__Pseudoflavonifractor_capillosus	0	0	0	1.96062	0	0	0	15.0497	0	0	0
VALSYN-PWY: L-valine biosynthesis|g__Pseudomonas.s__Pseudomonas_mandelii	71.2214	0	0	0	0	0	0	0	0	0	0
VALSYN-PWY: L-valine biosynthesis|g__Ruminococcaceae_noname.s__Ruminococcaceae_bacterium_D16	0	0	0.370742	2.65226	0	0	0	22.1041	0	0	0
VALSYN-PWY: L-valine biosynthesis|g__Staphylococcus.s__Staphylococcus_equorum	0	0.720026	0	0	0	0	0	0	0	0	0
VALSYN-PWY: L-valine biosynthesis|g__Staphylococcus.s__Staphylococcus_xylosus	0	2.87898	0	0	0	0	0	0	0	0	0
VALSYN-PWY: L-valine biosynthesis|g__Subdoligranulum.s__Subdoligranulum_variabile	0	0	1.5573	0	0	0	0	7.62751	0	0	0

## Sheet: S6_RF_Class
Table S6. Random Forest classification based on microbial pathways observed in the birds' microbiome.
Anseriformes (Ducks) and birds from the WWTP have distinct functional profiles.
OOB = Out of Bag. WWTP = Waste Water Treatment Plant
A) Bird Orders
OOB estimate of error rate: 27.27%
		Anseriformes	Charadriiformes	Sphenisciformes	classification error
	Anseriformes	5	0	0	0
	Charadriiformes	1	2	1	0.5
	Sphenisciformes	0	1	1	0.5
B) Impact: WWTP vs. other sites:
OOB estimate of error rate: 9.09%
		Other sites	WWTP	classification error
	WWTP	0	4	0
	Other sites	6	1	0.142857

## Sheet: S7_Illness
Table S7. Comparable libraries from healthy birds that were positive or negative for avian influenza virus (A) and healthy or diseased birds with symptoms of Newcastle disease (B), and their corresponding resistance gene burden.
A) Avian influenza status
Library	Avian Influenza	Resistance genes diversity	Resistance gene abundance	Antibiotic classes	Site
3_Turnstone_Temperate_KI	Negative	4	4.12868	4	King Island
4_Turnstone_Temperate_KI	Positive	3	0.150122	3	King Island
6_Temperate_Duck_WWTP	Negative	13	14.8031	4	WWTP
5_Temperate_Duck_WWTP	Positive	44	558.967	8	WWTP
B) Health status
Library	Health	Resistance genes diversity	Resistance gene abundance	Antibiotic classes	Site
1_Shelduck_Disease	Diseased	15	4.99473	5	WWTP
2_Shelduck_Healthy	Healthy	10	5.6867	6	WWTP

## Sheet: S8_PCRs
Table S8. Antibiotic resistance genes successfully amplified by PCR are indicated with '1'. Zeros indicate no amplification.
Bird	Library	cfxA	lnuB	lnuC	mefA	tetQ	tetW
B1	6_Temperate_Duck_WWTP	1	1	1	1	1	1
B2	6_Temperate_Duck_WWTP	0	0	0	0	0	0
B3	6_Temperate_Duck_WWTP	0	0	0	1	0	0
B4	6_Temperate_Duck_WWTP	1	0	1	1	1	1
B5	6_Temperate_Duck_WWTP	0	0	0	1	0	1
B6	6_Temperate_Duck_WWTP	1	0	1	1	1	1
B7	6_Temperate_Duck_WWTP	1	0	1	1	0	1
B8	6_Temperate_Duck_WWTP	0	0	0	1	1	1
B9	6_Temperate_Duck_WWTP	1	0	0	1	0	1
B10	6_Temperate_Duck_WWTP	1	0	1	1	1	1
B11	8_Avocet_YC	0	0	0	1	0	0
B12	8_Avocet_YC	0	0	0	0	0	0
B13	8_Avocet_YC	0	0	0	1	0	0
B14	8_Avocet_YC	0	0	0	1	0	0
B15	8_Avocet_YC	0	0	0	1	0	0
B16	8_Avocet_YC	0	0	0	1	0	0
B17	8_Avocet_YC	0	0	0	0	0	0
B18	8_Avocet_YC	0	0	0	1	0	0
B19	8_Avocet_YC	0	0	0	0	0	0
B20	8_Avocet_YC	0	0	0	0	0	0
