# Supplementary material for: Meta-transcriptomics reveals a diverse antibiotic resistance gene pool in avian microbiomes
Source: BMC Biol. 2019 Apr 8;17:31. doi: 10.1186/s12915-019-0649-1 (PMC6454771; doi:10.1186/s12915-019-0649-1)
Supplement: Supplementary file 3 — Detailed report of the settings and commands used for quality filtering, resistance gene characterization, and functional profiling. (TXT 1 kb) [file 12915_2019_649_MOESM3_ESM.txt]

## Commands used to analyse bird microbiome
## Meta-transcriptomics reveals a diverse antibiotic resistance gene pool in avian microbiomes

#$r1 and $r2 refers to forwrad and reverse reads


### Quality control with kneaddata and trommomatic:

kneaddata -i "$r1" -i "$r2" -o "$o" -db db/knead_gallus/gallus_db -t 20 -p 10 --trimmomatic-options="ILLUMINACLIP:adapters.fa:2:30:10" --trimmomatic-options="LEADING:30" --trimmomatic-options="TRAILING:30" --trimmomatic-options="MINLEN:50"


### rRNA removal with sortmerna:
merge-paired-reads.sh "$r1" "$r2" "$o"
sortmerna --reads $o --ref $all_dbs --aligned $o.rRNA --other $o.mRNA --paired_in --fastx --log --num_alignments 1 -a 20 -v


### Identify resistance genes with KMA:
kma -i $r12 -o $o -t_db $db -NW -1t1


### Functional profiling with humann2:
humann2 --input $r12 --output $o --protein-database db/humann2_UniProt/uniref_90_diam/ --nucleotide-database db/humann2_chocophlan_viruless/ --bypass-prescreen --threads 20
humann2_renorm_table --input $file --output $file.cpm.tsv --units cpm
humann2_renorm_table --input $file --output $file.cpm.tsv --units cpm


### Count host reads with Bowtie2 and HTSeq
bowtie2 -x $bird_index -1 $r1 -2 $r2 --very-sensitive -p 20 --no-unal -S $o
samtools view -bS $f -@ 10 > $f.bam
htseq-count $f -a 0
